# Supplementary material for: Reversible [4 + 2] cycloaddition reaction of 1,3,2,5-diazadiborinine with ethylene
Source: Chem Sci. 2015 Sep 15;6(12):7150–5. doi: 10.1039/c5sc03174e (PMC5952552; doi:10.1039/c5sc03174e)
Supplement: Supplementary file 2 [file SC-006-C5SC03174E-s002.cif]

# Electronic Supplementary Material (ESI) for Chemical Science.
# This journal is © The Royal Society of Chemistry 2015

####################################################################### 
# 
# This file contains crystal structure data downloaded from the 
# Cambridge Structural Database (CSD) hosted by the Cambridge 
# Crystallographic Data Centre (CCDC).
# 
# Full information about CCDC data access policies and citation 
# guidelines are available at http://www.ccdc.cam.ac.uk/access/V1 
# 
# Audit and citation data items may have been added by the CCDC. 
# Please retain this information to preserve the provenance of 
# this file and to allow appropriate attribution of the data. 
# 
#######################################################################

data_rei242
_database_code_depnum_ccdc_archive 'CCDC 1418724'
_audit_update_record             
;
2015-08-17 deposited with the CCDC.
2015-09-23 downloaded from the CCDC.
;

_audit_creation_method           SHELXL-2014/7
_shelx_SHELXL_version_number     2014/7
_chemical_name_systematic        ?
_chemical_name_common            ?
_chemical_melting_point          ?
_chemical_formula_moiety         ?
_chemical_formula_sum            'C27 H30 B2 D3 N2 O2'
_chemical_formula_weight         442.19

loop_
_atom_type_symbol
_atom_type_description
_atom_type_scat_dispersion_real
_atom_type_scat_dispersion_imag
_atom_type_scat_source
C C 0.0033 0.0016 'International Tables Vol C Tables 4.2.6.8 and 6.1.1.4'
H H 0.0000 0.0000 'International Tables Vol C Tables 4.2.6.8 and 6.1.1.4'
B B 0.0013 0.0007 'International Tables Vol C Tables 4.2.6.8 and 6.1.1.4'
N N 0.0061 0.0033 'International Tables Vol C Tables 4.2.6.8 and 6.1.1.4'
O O 0.0106 0.0060 'International Tables Vol C Tables 4.2.6.8 and 6.1.1.4'
D D 0.0000 0.0000 'International Tables Vol C Tables 4.2.6.8 and 6.1.1.4'

_space_group_crystal_system      triclinic
_space_group_IT_number           2
_space_group_name_H-M_alt        'P -1'
_space_group_name_Hall           '-P 1'

_shelx_space_group_comment       
; 
The symmetry employed for this shelxl refinement is uniquely defined 
by the following loop, which should always be used as a source of 
symmetry information in preference to the above space-group names. 
They are only intended as comments. 
;

loop_
_space_group_symop_operation_xyz
'x, y, z'
'-x, -y, -z'

_cell_length_a                   6.2435(5)
_cell_length_b                   13.8921(9)
_cell_length_c                   14.2338(10)
_cell_angle_alpha                100.533(4)
_cell_angle_beta                 92.139(5)
_cell_angle_gamma                100.164(5)
_cell_volume                     1191.63(15)
_cell_formula_units_Z            2
_cell_measurement_temperature    153(2)
_cell_measurement_reflns_used    6417
_cell_measurement_theta_min      3.02
_cell_measurement_theta_max      25.98

_exptl_crystal_description       plate
_exptl_crystal_colour            colourless
_exptl_crystal_density_meas      ?
_exptl_crystal_density_method    ?
_exptl_crystal_density_diffrn    1.232
_exptl_crystal_F_000             470
_exptl_transmission_factor_min   ?
_exptl_transmission_factor_max   ?
_exptl_crystal_size_max          0.200
_exptl_crystal_size_mid          0.180
_exptl_crystal_size_min          0.020
_exptl_absorpt_coefficient_mu    0.075
_shelx_estimated_absorpt_T_min   0.985
_shelx_estimated_absorpt_T_max   0.998
_exptl_absorpt_correction_type   multi-scan
_exptl_absorpt_process_details   'SADABS V2014/4 (Bruker AXS Inc.)'
_exptl_absorpt_correction_T_min  0.79
_exptl_absorpt_correction_T_max  1.00
_diffrn_ambient_temperature      153(2)
_diffrn_radiation_wavelength     0.71073
_diffrn_radiation_type           MoK\a
_diffrn_source                   ?
_diffrn_measurement_device_type  'Bruker APEX-II CCD'
_diffrn_measurement_method       '\f and \w scans'
_diffrn_detector_area_resol_mean ?
_diffrn_reflns_number            4727
_diffrn_reflns_av_unetI/netI     0.1908
_diffrn_reflns_av_R_equivalents  0.1367
_diffrn_reflns_limit_h_min       -7
_diffrn_reflns_limit_h_max       7
_diffrn_reflns_limit_k_min       -17
_diffrn_reflns_limit_k_max       16
_diffrn_reflns_limit_l_min       0
_diffrn_reflns_limit_l_max       17
_diffrn_reflns_theta_min         2.919
_diffrn_reflns_theta_max         26.126
_diffrn_reflns_theta_full        25.242
_diffrn_measured_fraction_theta_max 0.996
_diffrn_measured_fraction_theta_full 0.999
_diffrn_reflns_Laue_measured_fraction_max 0.996
_diffrn_reflns_Laue_measured_fraction_full 0.999
_diffrn_reflns_point_group_measured_fraction_max 0.996
_diffrn_reflns_point_group_measured_fraction_full 0.999
_reflns_number_total             4727
_reflns_number_gt                2146
_reflns_threshold_expression     'I > 2\s(I)'
_reflns_Friedel_coverage         0.000
_reflns_Friedel_fraction_max     .
_reflns_Friedel_fraction_full    .

_reflns_special_details          
; 
 Reflections were merged by SHELXL according to the crystal 
 class for the calculation of statistics and refinement. 
  
 _reflns_Friedel_fraction is defined as the number of unique 
 Friedel pairs measured divided by the number that would be 
 possible theoretically, ignoring centric projections and 
 systematic absences. 
;

_computing_data_collection       'Bruker APEX2'
_computing_cell_refinement       'Bruker SAINT'
_computing_data_reduction        'Bruker SAINT'
_computing_structure_solution    'SHELXS-97 (Sheldrick 2008)'
_computing_structure_refinement  'SHELXL-2014/7 (Sheldrick, 2014)'
_computing_molecular_graphics    'Bruker SHELXTL'
_computing_publication_material  'Bruker SHELXTL'
_refine_special_details          ?
_refine_ls_structure_factor_coef Fsqd
_refine_ls_matrix_type           full
_refine_ls_weighting_scheme      calc
_refine_ls_weighting_details     
'w=1/[\s^2^(Fo^2^)+(0.0688P)^2^] where P=(Fo^2^+2Fc^2^)/3'
_atom_sites_solution_primary     ?
_atom_sites_solution_secondary   ?
_atom_sites_solution_hydrogens   geom
_refine_ls_hydrogen_treatment    constr
_refine_ls_extinction_method     none
_refine_ls_extinction_coef       .
_refine_ls_number_reflns         4727
_refine_ls_number_parameters     302
_refine_ls_number_restraints     0
_refine_ls_R_factor_all          0.1799
_refine_ls_R_factor_gt           0.0771
_refine_ls_wR_factor_ref         0.1726
_refine_ls_wR_factor_gt          0.1471
_refine_ls_goodness_of_fit_ref   0.928
_refine_ls_restrained_S_all      0.928
_refine_ls_shift/su_max          0.000
_refine_ls_shift/su_mean         0.000

loop_
_atom_site_label
_atom_site_type_symbol
_atom_site_fract_x
_atom_site_fract_y
_atom_site_fract_z
_atom_site_U_iso_or_equiv
_atom_site_adp_type
_atom_site_occupancy
_atom_site_site_symmetry_order
_atom_site_calc_flag
_atom_site_refinement_flags_posn
_atom_site_refinement_flags_adp
_atom_site_refinement_flags_occupancy
_atom_site_disorder_assembly
_atom_site_disorder_group
B1 B 0.4617(7) 0.2001(3) 0.7898(3) 0.0254(11) Uani 1 1 d . . . . .
B2 B 0.4902(7) 0.2425(3) 0.9893(3) 0.0235(10) Uani 1 1 d . . . . .
C1 C 0.7186(6) 0.2201(3) 0.8328(2) 0.0287(9) Uani 1 1 d . . . . .
H1A H 0.7814 0.1597 0.8117 0.034 Uiso 1 1 calc R U . . .
H1B H 0.8043 0.2755 0.8074 0.034 Uiso 1 1 calc R U . . .
C2 C 0.7335(6) 0.2464(3) 0.9437(2) 0.0288(10) Uani 1 1 d . . . . .
H2A H 0.8216 0.3141 0.9650 0.035 Uiso 1 1 calc R U . . .
H2B H 0.8103 0.1991 0.9694 0.035 Uiso 1 1 calc R U . . .
C3 C 0.3882(6) 0.3141(2) 0.9321(2) 0.0253(9) Uani 1 1 d . . . . .
C4 C 0.2666(6) 0.4469(3) 0.8940(2) 0.0353(10) Uani 1 1 d . . . . .
H4A H 0.3230 0.5195 0.9060 0.042 Uiso 1 1 calc R U . . .
H4B H 0.1053 0.4349 0.8859 0.042 Uiso 1 1 calc R U . . .
C5 C 0.3607(6) 0.3943(3) 0.8064(3) 0.0318(10) Uani 1 1 d . . . . .
C6 C 0.5882(6) 0.4437(3) 0.7927(3) 0.0409(11) Uani 1 1 d . . . . .
H6A H 0.5849 0.5085 0.7752 0.061 Uiso 1 1 calc R U . . .
H6B H 0.6488 0.4015 0.7415 0.061 Uiso 1 1 calc R U . . .
H6C H 0.6794 0.4534 0.8524 0.061 Uiso 1 1 calc R U . . .
C7 C 0.2111(6) 0.3850(3) 0.7169(2) 0.0389(11) Uani 1 1 d . . . . .
H7A H 0.0707 0.3430 0.7229 0.058 Uiso 1 1 calc R U . . .
H7B H 0.2785 0.3547 0.6606 0.058 Uiso 1 1 calc R U . . .
H7C H 0.1879 0.4513 0.7096 0.058 Uiso 1 1 calc R U . . .
C8 C 0.3668(5) 0.1350(2) 0.9358(2) 0.0194(8) Uani 1 1 d . . . . .
C9 C 0.2205(6) -0.0264(3) 0.9038(2) 0.0286(9) Uani 1 1 d . . . . .
H9A H 0.0593 -0.0415 0.9026 0.034 Uiso 1 1 calc R U . . .
H9B H 0.2779 -0.0860 0.9141 0.034 Uiso 1 1 calc R U . . .
C10 C 0.2933(6) 0.0033(2) 0.8102(2) 0.0226(9) Uani 1 1 d . . . . .
C11 C 0.5015(6) -0.0332(3) 0.7814(3) 0.0344(10) Uani 1 1 d . . . . .
H11A H 0.5553 -0.0048 0.7267 0.052 Uiso 1 1 calc R U . . .
H11B H 0.4712 -0.1061 0.7636 0.052 Uiso 1 1 calc R U . . .
H11C H 0.6122 -0.0122 0.8354 0.052 Uiso 1 1 calc R U . . .
C12 C 0.1131(6) -0.0347(3) 0.7307(3) 0.0389(11) Uani 1 1 d . . . . .
H12A H -0.0118 -0.0023 0.7463 0.058 Uiso 1 1 calc R U . . .
H12B H 0.0678 -0.1070 0.7241 0.058 Uiso 1 1 calc R U . . .
H12C H 0.1669 -0.0194 0.6703 0.058 Uiso 1 1 calc R U . . .
C13 C 0.4113(6) 0.1746(2) 0.6758(2) 0.0234(9) Uani 1 1 d . . . . .
C14 C 0.1989(6) 0.1559(3) 0.6356(2) 0.0313(10) Uani 1 1 d . . . . .
H14 H 0.0827 0.1577 0.6767 0.038 Uiso 1 1 calc R U . . .
C15 C 0.1500(6) 0.1348(3) 0.5371(3) 0.0340(10) Uani 1 1 d . . . . .
H15 H 0.0023 0.1218 0.5122 0.041 Uiso 1 1 calc R U . . .
C16 C 0.3110(6) 0.1326(3) 0.4768(3) 0.0345(10) Uani 1 1 d . . . . .
H16 H 0.2782 0.1185 0.4094 0.041 Uiso 1 1 calc R U . . .
C17 C 0.5225(7) 0.1510(3) 0.5142(3) 0.0457(12) Uani 1 1 d . . . . .
H17 H 0.6373 0.1496 0.4723 0.055 Uiso 1 1 calc R U . . .
C18 C 0.5714(6) 0.1719(3) 0.6128(2) 0.0346(10) Uani 1 1 d . . . . .
H18 H 0.7196 0.1845 0.6370 0.042 Uiso 1 1 calc R U . . .
C19 C 0.4866(6) 0.2672(2) 1.1032(2) 0.0199(8) Uani 1 1 d . . . . .
C20 C 0.2973(6) 0.2577(2) 1.1502(2) 0.0263(9) Uani 1 1 d . . . . .
H20 H 0.1625 0.2345 1.1129 0.032 Uiso 1 1 calc R U . . .
C21 C 0.2932(6) 0.2800(3) 1.2486(2) 0.0309(10) Uani 1 1 d . . . . .
H21 H 0.1583 0.2728 1.2777 0.037 Uiso 1 1 calc R U . . .
C22 C 0.4879(7) 0.3131(3) 1.3045(2) 0.0300(10) Uani 1 1 d . . . . .
H22 H 0.4879 0.3279 1.3723 0.036 Uiso 1 1 calc R U . . .
C23 C 0.6780(6) 0.3241(3) 1.2616(2) 0.0280(10) Uani 1 1 d . . . . .
H23 H 0.8116 0.3475 1.2998 0.034 Uiso 1 1 calc R U . . .
C24 C 0.6808(6) 0.3016(2) 1.1625(2) 0.0248(9) Uani 1 1 d . . . . .
H24 H 0.8166 0.3095 1.1342 0.030 Uiso 1 1 calc R U . . .
C25 C 0.0786(10) 0.4133(4) 0.4845(3) 0.0539(14) Uani 1 1 d . . . . .
D25 D 0.1330 0.3528 0.4739 0.065 Uiso 1 1 calc R U . . .
C26 C 0.1935(8) 0.4959(5) 0.4586(3) 0.0543(13) Uani 1 1 d . . . . .
D26 D 0.3276 0.4933 0.4297 0.065 Uiso 1 1 calc R U . . .
C27 C 0.1137(9) 0.5831(4) 0.4744(3) 0.0531(13) Uani 1 1 d . . . . .
D27 D 0.1933 0.6411 0.4567 0.064 Uiso 1 1 calc R U . . .
N1 N 0.3753(5) 0.29667(19) 0.83885(19) 0.0253(8) Uani 1 1 d . . . . .
N2 N 0.3445(4) 0.11377(19) 0.84246(18) 0.0181(7) Uani 1 1 d . . . . .
O1 O 0.3401(4) 0.40222(17) 0.97304(16) 0.0331(7) Uani 1 1 d . . . . .
O2 O 0.3079(4) 0.05786(16) 0.97840(15) 0.0250(6) Uani 1 1 d . . . . .

loop_
_atom_site_aniso_label
_atom_site_aniso_U_11
_atom_site_aniso_U_22
_atom_site_aniso_U_33
_atom_site_aniso_U_23
_atom_site_aniso_U_13
_atom_site_aniso_U_12
B1 0.030(3) 0.029(3) 0.016(2) 0.0021(19) -0.001(2) 0.005(2)
B2 0.028(3) 0.028(3) 0.016(2) 0.0056(19) -0.0006(19) 0.007(2)
C1 0.031(2) 0.034(2) 0.021(2) 0.0067(17) 0.0010(17) 0.0042(18)
C2 0.030(2) 0.033(2) 0.023(2) 0.0071(17) -0.0073(18) 0.0066(19)
C3 0.029(2) 0.021(2) 0.023(2) -0.0017(17) -0.0031(17) 0.0030(17)
C4 0.045(3) 0.034(2) 0.028(2) 0.0095(19) -0.013(2) 0.011(2)
C5 0.036(3) 0.032(2) 0.027(2) 0.0066(18) -0.0074(19) 0.0037(19)
C6 0.045(3) 0.048(3) 0.030(2) 0.015(2) -0.001(2) 0.004(2)
C7 0.052(3) 0.038(2) 0.028(2) 0.0104(19) -0.013(2) 0.010(2)
C8 0.018(2) 0.026(2) 0.0171(19) 0.0058(17) -0.0005(16) 0.0104(17)
C9 0.037(2) 0.022(2) 0.024(2) 0.0013(17) 0.0012(18) -0.0002(18)
C10 0.029(2) 0.019(2) 0.0171(19) 0.0018(15) -0.0036(16) 0.0014(17)
C11 0.049(3) 0.031(2) 0.027(2) 0.0045(18) 0.007(2) 0.015(2)
C12 0.051(3) 0.027(2) 0.031(2) 0.0022(18) -0.014(2) -0.004(2)
C13 0.027(2) 0.022(2) 0.022(2) 0.0084(16) -0.0027(18) 0.0044(17)
C14 0.035(3) 0.042(2) 0.018(2) 0.0043(18) 0.0058(18) 0.0091(19)
C15 0.026(2) 0.047(3) 0.026(2) 0.0032(19) -0.010(2) 0.004(2)
C16 0.036(3) 0.053(3) 0.0120(19) 0.0018(18) -0.007(2) 0.006(2)
C17 0.038(3) 0.080(3) 0.020(2) 0.005(2) 0.004(2) 0.015(2)
C18 0.029(2) 0.052(3) 0.022(2) 0.007(2) -0.002(2) 0.008(2)
C19 0.030(2) 0.0146(19) 0.0165(18) 0.0053(15) -0.0046(17) 0.0080(17)
C20 0.025(2) 0.029(2) 0.023(2) 0.0029(17) -0.0055(18) 0.0058(18)
C21 0.034(2) 0.034(2) 0.027(2) 0.0053(18) 0.0068(19) 0.0104(19)
C22 0.046(3) 0.034(2) 0.0124(19) 0.0035(17) -0.001(2) 0.013(2)
C23 0.034(3) 0.031(2) 0.020(2) 0.0039(17) -0.0111(19) 0.0119(19)
C24 0.025(2) 0.029(2) 0.022(2) 0.0063(17) -0.0022(18) 0.0099(17)
C25 0.078(4) 0.069(4) 0.019(2) 0.003(2) -0.012(3) 0.032(3)
C26 0.053(3) 0.082(4) 0.029(3) 0.010(3) -0.007(2) 0.019(3)
C27 0.071(4) 0.056(4) 0.026(2) 0.009(2) -0.015(3) -0.004(3)
N1 0.0364(19) 0.0220(17) 0.0156(16) 0.0051(13) -0.0069(14) 0.0008(14)
N2 0.0168(16) 0.0226(17) 0.0151(16) 0.0048(13) -0.0013(13) 0.0039(13)
O1 0.0434(17) 0.0308(16) 0.0249(14) 0.0049(12) -0.0094(12) 0.0095(13)
O2 0.0346(16) 0.0202(14) 0.0186(13) 0.0060(11) -0.0015(11) -0.0008(11)

_geom_special_details            
; 
 All esds (except the esd in the dihedral angle between two l.s. planes) 
 are estimated using the full covariance matrix.  The cell esds are taken 
 into account individually in the estimation of esds in distances, angles 
 and torsion angles; correlations between esds in cell parameters are only 
 used when they are defined by crystal symmetry.  An approximate (isotropic) 
 treatment of cell esds is used for estimating esds involving l.s. planes. 
;

loop_
_geom_bond_atom_site_label_1
_geom_bond_atom_site_label_2
_geom_bond_distance
_geom_bond_site_symmetry_2
_geom_bond_publ_flag
B1 N1 1.588(5) . ?
B1 C13 1.603(5) . ?
B1 N2 1.611(5) . ?
B1 C1 1.653(5) . ?
B2 C3 1.593(5) . ?
B2 C8 1.594(5) . ?
B2 C19 1.596(5) . ?
B2 C2 1.671(5) . ?
C1 C2 1.550(4) . ?
C3 N1 1.302(4) . ?
C3 O1 1.345(4) . ?
C4 O1 1.476(4) . ?
C4 C5 1.519(5) . ?
C5 C6 1.500(5) . ?
C5 C7 1.523(4) . ?
C5 N1 1.527(4) . ?
C8 N2 1.304(4) . ?
C8 O2 1.329(4) . ?
C9 O2 1.440(4) . ?
C9 C10 1.526(5) . ?
C10 N2 1.492(4) . ?
C10 C12 1.518(4) . ?
C10 C11 1.520(5) . ?
C13 C18 1.368(5) . ?
C13 C14 1.387(5) . ?
C14 C15 1.389(5) . ?
C15 C16 1.346(5) . ?
C16 C17 1.368(5) . ?
C17 C18 1.392(5) . ?
C19 C20 1.377(5) . ?
C19 C24 1.408(4) . ?
C20 C21 1.380(5) . ?
C21 C22 1.385(5) . ?
C22 C23 1.352(5) . ?
C23 C24 1.389(4) . ?
C25 C27 1.360(6) 2_566 ?
C25 C26 1.361(6) . ?
C26 C27 1.373(6) . ?
C27 C25 1.360(6) 2_566 ?

loop_
_geom_angle_atom_site_label_1
_geom_angle_atom_site_label_2
_geom_angle_atom_site_label_3
_geom_angle
_geom_angle_site_symmetry_1
_geom_angle_site_symmetry_3
_geom_angle_publ_flag
N1 B1 C13 112.6(3) . . ?
N1 B1 N2 104.2(3) . . ?
C13 B1 N2 113.2(3) . . ?
N1 B1 C1 104.0(3) . . ?
C13 B1 C1 118.2(3) . . ?
N2 B1 C1 103.1(3) . . ?
C3 B2 C8 102.1(3) . . ?
C3 B2 C19 116.3(3) . . ?
C8 B2 C19 117.0(3) . . ?
C3 B2 C2 100.6(3) . . ?
C8 B2 C2 100.7(3) . . ?
C19 B2 C2 117.4(3) . . ?
C2 C1 B1 110.4(3) . . ?
C1 C2 B2 113.3(3) . . ?
N1 C3 O1 114.7(3) . . ?
N1 C3 B2 120.4(3) . . ?
O1 C3 B2 124.2(3) . . ?
O1 C4 C5 104.3(3) . . ?
C6 C5 C4 113.0(3) . . ?
C6 C5 C7 110.7(3) . . ?
C4 C5 C7 110.5(3) . . ?
C6 C5 N1 107.6(3) . . ?
C4 C5 N1 99.1(3) . . ?
C7 C5 N1 115.6(3) . . ?
N2 C8 O2 114.8(3) . . ?
N2 C8 B2 120.0(3) . . ?
O2 C8 B2 124.6(3) . . ?
O2 C9 C10 105.9(3) . . ?
N2 C10 C12 115.1(3) . . ?
N2 C10 C11 108.9(3) . . ?
C12 C10 C11 110.7(3) . . ?
N2 C10 C9 99.3(3) . . ?
C12 C10 C9 110.8(3) . . ?
C11 C10 C9 111.6(3) . . ?
C18 C13 C14 116.1(3) . . ?
C18 C13 B1 123.0(3) . . ?
C14 C13 B1 120.9(3) . . ?
C13 C14 C15 122.2(4) . . ?
C16 C15 C14 120.3(3) . . ?
C15 C16 C17 118.9(3) . . ?
C16 C17 C18 120.8(4) . . ?
C13 C18 C17 121.6(4) . . ?
C20 C19 C24 115.5(3) . . ?
C20 C19 B2 123.3(3) . . ?
C24 C19 B2 121.2(3) . . ?
C19 C20 C21 123.5(3) . . ?
C20 C21 C22 119.3(4) . . ?
C23 C22 C21 119.4(3) . . ?
C22 C23 C24 120.9(3) . . ?
C23 C24 C19 121.4(3) . . ?
C27 C25 C26 120.3(5) 2_566 . ?
C25 C26 C27 119.4(5) . . ?
C25 C27 C26 120.3(5) 2_566 . ?
C3 N1 C5 107.9(3) . . ?
C3 N1 B1 115.2(3) . . ?
C5 N1 B1 132.3(3) . . ?
C8 N2 C10 109.1(3) . . ?
C8 N2 B1 115.1(3) . . ?
C10 N2 B1 130.8(3) . . ?
C3 O1 C4 106.3(3) . . ?
C8 O2 C9 106.8(2) . . ?

_refine_diff_density_max         0.377
_refine_diff_density_min         -0.238
_refine_diff_density_rms         0.058

_shelx_res_file                  
; 
  
    rei242.res created by SHELXL-2014/7 
  
TITL rei242 in P-1 
CELL 0.71073   6.24350  13.89210  14.23380 100.5327  92.1386 100.1637 
ZERR    2.00   0.00050   0.00090   0.00100   0.0043   0.0046   0.0045 
LATT 1 
SFAC C  H  B  N  O  D 
UNIT 54  60  4  4  4  6 
omit 0   1   1 
omit 0  -1   1 
L.S. 4 
ACTA 
BOND 
FMAP 2 
PLAN 5 
SIZE 0.020 0.180 0.200 
TEMP -120 
WGHT    0.068800 
FVAR       0.21611 
MOLE 1 
B1    3    0.461703    0.200052    0.789789    11.00000    0.03045    0.02892 = 
         0.01583    0.00215   -0.00081    0.00537 
B2    3    0.490160    0.242547    0.989342    11.00000    0.02750    0.02830 = 
         0.01577    0.00556   -0.00063    0.00736 
C1    1    0.718617    0.220066    0.832767    11.00000    0.03119    0.03369 = 
         0.02101    0.00668    0.00104    0.00422 
AFIX  23 
H1A   2    0.781368    0.159665    0.811742    11.00000   -1.20000 
H1B   2    0.804257    0.275506    0.807406    11.00000   -1.20000 
AFIX   0 
C2    1    0.733549    0.246391    0.943724    11.00000    0.03047    0.03295 = 
         0.02332    0.00712   -0.00732    0.00659 
AFIX  23 
H2A   2    0.821620    0.314115    0.965015    11.00000   -1.20000 
H2B   2    0.810287    0.199131    0.969420    11.00000   -1.20000 
AFIX   0 
C3    1    0.388182    0.314119    0.932120    11.00000    0.02912    0.02066 = 
         0.02291   -0.00172   -0.00306    0.00303 
C4    1    0.266551    0.446851    0.894010    11.00000    0.04495    0.03433 = 
         0.02823    0.00954   -0.01253    0.01137 
AFIX  23 
H4A   2    0.323001    0.519546    0.906025    11.00000   -1.20000 
H4B   2    0.105279    0.434906    0.885875    11.00000   -1.20000 
AFIX   0 
C5    1    0.360746    0.394322    0.806356    11.00000    0.03566    0.03151 = 
         0.02689    0.00659   -0.00736    0.00373 
C6    1    0.588174    0.443695    0.792659    11.00000    0.04538    0.04830 = 
         0.02960    0.01474   -0.00097    0.00350 
AFIX 137 
H6A   2    0.584893    0.508476    0.775162    11.00000   -1.50000 
H6B   2    0.648781    0.401486    0.741480    11.00000   -1.50000 
H6C   2    0.679417    0.453377    0.852387    11.00000   -1.50000 
AFIX   0 
C7    1    0.211121    0.384998    0.716892    11.00000    0.05160    0.03837 = 
         0.02767    0.01036   -0.01257    0.01014 
AFIX 137 
H7A   2    0.070660    0.342959    0.722877    11.00000   -1.50000 
H7B   2    0.278520    0.354750    0.660588    11.00000   -1.50000 
H7C   2    0.187899    0.451285    0.709643    11.00000   -1.50000 
AFIX   0 
C8    1    0.366827    0.134995    0.935797    11.00000    0.01756    0.02644 = 
         0.01712    0.00576   -0.00045    0.01038 
C9    1    0.220534   -0.026430    0.903773    11.00000    0.03684    0.02177 = 
         0.02378    0.00126    0.00120   -0.00024 
AFIX  23 
H9A   2    0.059336   -0.041546    0.902554    11.00000   -1.20000 
H9B   2    0.277929   -0.086015    0.914057    11.00000   -1.20000 
AFIX   0 
C10   1    0.293346    0.003277    0.810240    11.00000    0.02936    0.01910 = 
         0.01709    0.00180   -0.00361    0.00142 
C11   1    0.501499   -0.033220    0.781424    11.00000    0.04855    0.03076 = 
         0.02655    0.00446    0.00735    0.01453 
AFIX 137 
H11A  2    0.555345   -0.004844    0.726691    11.00000   -1.50000 
H11B  2    0.471160   -0.106109    0.763596    11.00000   -1.50000 
H11C  2    0.612190   -0.012235    0.835408    11.00000   -1.50000 
AFIX   0 
C12   1    0.113097   -0.034719    0.730660    11.00000    0.05135    0.02747 = 
         0.03078    0.00216   -0.01396   -0.00444 
AFIX 137 
H12A  2   -0.011778   -0.002295    0.746266    11.00000   -1.50000 
H12B  2    0.067792   -0.106998    0.724073    11.00000   -1.50000 
H12C  2    0.166924   -0.019391    0.670269    11.00000   -1.50000 
AFIX   0 
C13   1    0.411334    0.174553    0.675818    11.00000    0.02719    0.02179 = 
         0.02227    0.00844   -0.00267    0.00436 
C14   1    0.198852    0.155932    0.635562    11.00000    0.03509    0.04179 = 
         0.01757    0.00427    0.00576    0.00907 
AFIX  43 
H14   2    0.082716    0.157705    0.676732    11.00000   -1.20000 
AFIX   0 
C15   1    0.150039    0.134775    0.537093    11.00000    0.02581    0.04677 = 
         0.02628    0.00321   -0.00970    0.00431 
AFIX  43 
H15   2    0.002325    0.121767    0.512156    11.00000   -1.20000 
AFIX   0 
C16   1    0.311009    0.132613    0.476818    11.00000    0.03551    0.05287 = 
         0.01204    0.00179   -0.00686    0.00650 
AFIX  43 
H16   2    0.278234    0.118515    0.409442    11.00000   -1.20000 
AFIX   0 
C17   1    0.522470    0.151045    0.514188    11.00000    0.03805    0.07978 = 
         0.01953    0.00546    0.00365    0.01543 
AFIX  43 
H17   2    0.637337    0.149631    0.472318    11.00000   -1.20000 
AFIX   0 
C18   1    0.571388    0.171852    0.612845    11.00000    0.02901    0.05247 = 
         0.02231    0.00705   -0.00226    0.00829 
AFIX  43 
H18   2    0.719595    0.184491    0.637048    11.00000   -1.20000 
AFIX   0 
C19   1    0.486571    0.267217    1.103240    11.00000    0.03041    0.01464 = 
         0.01652    0.00526   -0.00461    0.00801 
C20   1    0.297329    0.257673    1.150231    11.00000    0.02544    0.02911 = 
         0.02326    0.00288   -0.00546    0.00579 
AFIX  43 
H20   2    0.162500    0.234493    1.112945    11.00000   -1.20000 
AFIX   0 
C21   1    0.293220    0.279999    1.248599    11.00000    0.03413    0.03353 = 
         0.02678    0.00534    0.00676    0.01041 
AFIX  43 
H21   2    0.158300    0.272757    1.277688    11.00000   -1.20000 
AFIX   0 
C22   1    0.487908    0.313078    1.304470    11.00000    0.04568    0.03360 = 
         0.01238    0.00346   -0.00098    0.01318 
AFIX  43 
H22   2    0.487873    0.327933    1.372322    11.00000   -1.20000 
AFIX   0 
C23   1    0.678048    0.324053    1.261621    11.00000    0.03399    0.03092 = 
         0.01993    0.00391   -0.01112    0.01188 
AFIX  43 
H23   2    0.811600    0.347479    1.299819    11.00000   -1.20000 
AFIX   0 
C24   1    0.680833    0.301552    1.162526    11.00000    0.02511    0.02932 = 
         0.02190    0.00632   -0.00217    0.00993 
AFIX  43 
H24   2    0.816610    0.309494    1.134171    11.00000   -1.20000 
AFIX   0 
C25   1    0.078602    0.413328    0.484503    11.00000    0.07801    0.06858 = 
         0.01894    0.00308   -0.01162    0.03246 
AFIX  43 
D25   6    0.133043    0.352848    0.473889    11.00000   -1.20000 
AFIX   0 
C26   1    0.193472    0.495912    0.458559    11.00000    0.05325    0.08160 = 
         0.02942    0.00999   -0.00701    0.01946 
AFIX  43 
D26   6    0.327634    0.493308    0.429710    11.00000   -1.20000 
AFIX   0 
C27   1    0.113737    0.583058    0.474448    11.00000    0.07109    0.05592 = 
         0.02559    0.00929   -0.01490   -0.00418 
AFIX  43 
D27   6    0.193281    0.641063    0.456686    11.00000   -1.20000 
AFIX   0 
N1    4    0.375266    0.296667    0.838846    11.00000    0.03644    0.02204 = 
         0.01556    0.00506   -0.00693    0.00082 
N2    4    0.344540    0.113766    0.842458    11.00000    0.01680    0.02260 = 
         0.01514    0.00476   -0.00131    0.00385 
O1    5    0.340108    0.402215    0.973038    11.00000    0.04337    0.03078 = 
         0.02489    0.00486   -0.00944    0.00951 
O2    5    0.307914    0.057863    0.978399    11.00000    0.03462    0.02021 = 
         0.01863    0.00597   -0.00153   -0.00079 
HKLF 4 
  
REM  rei242 in P-1 
REM R1 =  0.0771 for    2146 Fo > 4sig(Fo)  and  0.1799 for all    4727 data 
REM    302 parameters refined using      0 restraints 
  
END 
  
WGHT      0.0687      0.0000 
  
REM Highest difference peak  0.377,  deepest hole -0.238,  1-sigma level  0.058 
Q1    1   0.6942  0.3845  0.7194  11.00000  0.05    0.38 
Q2    1   0.6356  0.3998  0.9622  11.00000  0.05    0.30 
Q3    1   0.5440  0.4156  0.9511  11.00000  0.05    0.29 
Q4    1   0.5120  0.3808  0.8010  11.00000  0.05    0.25 
Q5    1   0.4386  0.4613  0.8667  11.00000  0.05    0.24 
;
_shelx_res_checksum              54127
####################################################################### 
# 
# This file contains crystal structure data downloaded from the 
# Cambridge Structural Database (CSD) hosted by the Cambridge 
# Crystallographic Data Centre (CCDC).
# 
# Full information about CCDC data access policies and citation 
# guidelines are available at http://www.ccdc.cam.ac.uk/access/V1 
# 
# Audit and citation data items may have been added by the CCDC. 
# Please retain this information to preserve the provenance of 
# this file and to allow appropriate attribution of the data. 
# 
#######################################################################

data_I
_database_code_depnum_ccdc_archive 'CCDC 1418725'
_audit_update_record             
;
2015-08-14 deposited with the CCDC.
2015-09-23 downloaded from the CCDC.
;
_chemical_name_systematic        ?
_chemical_name_common            ?
_chemical_formula_moiety         ?
_chemical_formula_sum            'C30 H34 B2 N2 O2'
_chemical_formula_iupac          ?
_chemical_formula_weight         476.21

_chemical_melting_point          ?

_space_group_crystal_system      triclinic
_space_group_name_H-M_alt        'P -1'
_space_group_name_Hall           '-P 1'
loop_
_space_group_symop_operation_xyz
'x, y, z'
'-x, -y, -z'

_cell_length_a                   12.0335(18)
_cell_length_b                   13.357(2)
_cell_length_c                   17.045(3)
_cell_angle_alpha                73.663(4)
_cell_angle_beta                 81.968(4)
_cell_angle_gamma                79.686(4)
_cell_volume                     2575.0(7)
_cell_formula_units_Z            4
_cell_measurement_reflns_used    2626
_cell_measurement_theta_min      2.7898
_cell_measurement_theta_max      20.7571
_cell_measurement_temperature    153.(2)

_exptl_crystal_description       plate
_exptl_crystal_colour            colourless
_exptl_crystal_size_max          0.180
_exptl_crystal_size_mid          0.100
_exptl_crystal_size_min          0.040
_exptl_crystal_density_diffrn    1.228
_exptl_crystal_density_meas      ?
_exptl_crystal_density_method    'not measured'
_exptl_crystal_F_000             1016

_exptl_absorpt_coefficient_mu    0.075
_exptl_absorpt_correction_type   multi-scan
_exptl_absorpt_process_details   'TWINABS (Bruker AXS Inc.)'
_exptl_absorpt_correction_T_min  0.99
_exptl_absorpt_correction_T_max  1.00

_exptl_special_details           
;
;

_diffrn_ambient_temperature      153.(2)

_diffrn_source                   'fine-focus sealed tube'
_diffrn_source_type              ?

_diffrn_radiation_type           MoK\a
_diffrn_radiation_wavelength     0.71073
_diffrn_radiation_monochromator  graphite
_diffrn_measurement_device_type  'CCD area detector'
_diffrn_measurement_method       'phi and omega scans'
_diffrn_detector_area_resol_mean 8.3333
_diffrn_reflns_number            9199
_diffrn_reflns_av_R_equivalents  0.0814
_diffrn_reflns_av_unetI/netI     0.1475
_diffrn_reflns_theta_min         1.25
_diffrn_reflns_theta_max         25.25
_diffrn_reflns_theta_full        25.25
_diffrn_measured_fraction_theta_max 0.986
_diffrn_measured_fraction_theta_full 0.986
_diffrn_reflns_limit_h_min       -14
_diffrn_reflns_limit_h_max       14
_diffrn_reflns_limit_k_min       -15
_diffrn_reflns_limit_k_max       16
_diffrn_reflns_limit_l_min       0
_diffrn_reflns_limit_l_max       20

_refine_special_details          'Refined as a 3-component twin.'

_reflns_number_total             9199
_reflns_number_gt                5395
_reflns_threshold_expression     'I > 2\s(I)'

_refine_ls_structure_factor_coef Fsqd
_refine_ls_matrix_type           full
_refine_ls_R_factor_all          0.1718
_refine_ls_R_factor_gt           0.0858
_refine_ls_wR_factor_gt          0.1850
_refine_ls_wR_factor_ref         0.2381
_refine_ls_goodness_of_fit_ref   1.046
_refine_ls_restrained_S_all      1.046
_refine_ls_number_reflns         9199
_refine_ls_number_parameters     659
_refine_ls_number_restraints     0
_refine_ls_number_constraints    ?
_refine_ls_hydrogen_treatment    constr
_refine_ls_weighting_scheme      calc
_refine_ls_weighting_details     
'w=1/[\s^2^(Fo^2^)+(0.0889P)^2^+3.4210P] where P=(Fo^2^+2Fc^2^)/3'

_atom_sites_solution_hydrogens   geom
_atom_sites_solution_primary     ?
_atom_sites_solution_secondary   ?

_refine_ls_shift/su_max          0.000
_refine_ls_shift/su_mean         0.000
_refine_diff_density_max         0.555
_refine_diff_density_min         -0.376
_refine_ls_extinction_method     none
_refine_ls_extinction_coef       ?

loop_
_atom_type_symbol
_atom_type_description
_atom_type_scat_dispersion_real
_atom_type_scat_dispersion_imag
_atom_type_scat_source
C C 0.0033 0.0016 'International Tables Vol C Tables 4.2.6.8 and 6.1.1.4'
H H 0.0000 0.0000 'International Tables Vol C Tables 4.2.6.8 and 6.1.1.4'
B B 0.0013 0.0007 'International Tables Vol C Tables 4.2.6.8 and 6.1.1.4'
N N 0.0061 0.0033 'International Tables Vol C Tables 4.2.6.8 and 6.1.1.4'
O O 0.0106 0.0060 'International Tables Vol C Tables 4.2.6.8 and 6.1.1.4'

_computing_data_collection       'APEX2 (Bruker AXS Inc., 2014)'
_computing_cell_refinement       'SAINT V8.34A (Bruker AXS Inc., 2013)'
_computing_data_reduction        'SAINT V8.34A (Bruker AXS Inc., 2013)'
_computing_structure_solution    'SHELXT (Bruker AXS Inc., 2014)'
_computing_structure_refinement  'SHELXL-2014/7 (Sheldrick, 2014)'
_computing_molecular_graphics    'XP (Bruker AXS Inc., 2014)'
_computing_publication_material  'APEX2 (Bruker AXS Inc., 2014)'

loop_
_atom_site_type_symbol
_atom_site_label
_atom_site_fract_x
_atom_site_fract_y
_atom_site_fract_z
_atom_site_U_iso_or_equiv
_atom_site_adp_type
_atom_site_calc_flag
_atom_site_refinement_flags_adp
_atom_site_refinement_flags_occupancy
_atom_site_refinement_flags_posn
_atom_site_occupancy
_atom_site_disorder_assembly
_atom_site_disorder_group
B B1 0.7239(6) 0.4884(5) 0.1460(4) 0.0234(15) Uani d . . . 1 . .
B B2 0.6533(5) 0.3093(5) 0.1296(4) 0.0206(14) Uani d . . . 1 . .
B B3 0.2278(5) 0.1992(5) 0.4471(4) 0.0242(15) Uani d . . . 1 . .
B B4 0.1542(6) 0.1163(5) 0.3335(4) 0.0242(15) Uani d . . . 1 . .
C C1 0.5957(4) 0.5148(4) 0.1084(3) 0.0224(13) Uani d . . . 1 . .
H H1 0.6046 0.5637 0.0523 0.027 Uiso calc U . R 1 . .
C C2 0.5608(4) 0.4129(4) 0.0979(4) 0.0231(13) Uani d . . . 1 . .
H H2A 0.5523 0.4221 0.0393 0.028 Uiso calc U . R 1 . .
H H2B 0.4862 0.4018 0.1293 0.028 Uiso calc U . R 1 . .
C C3 0.7972(4) 0.4256(4) 0.0841(3) 0.0206(13) Uani d . . . 1 . .
C C4 0.9270(5) 0.3833(5) -0.0143(4) 0.0299(14) Uani d . . . 1 . .
H H4A 1.0009 0.3449 0.0045 0.036 Uiso calc U . R 1 . .
H H4B 0.9377 0.4164 -0.0741 0.036 Uiso calc U . R 1 . .
C C5 0.8386(5) 0.3082(5) 0.0047(3) 0.0247(14) Uani d . . . 1 . .
C C6 0.7621(6) 0.3328(7) -0.0639(4) 0.056(2) Uani d . . . 1 . .
H H6A 0.7046 0.2854 -0.0484 0.084 Uiso calc U . R 1 . .
H H6B 0.8076 0.3227 -0.1142 0.084 Uiso calc U . R 1 . .
H H6C 0.7247 0.4061 -0.0734 0.084 Uiso calc U . R 1 . .
C C7 0.8967(6) 0.1957(5) 0.0229(4) 0.048(2) Uani d . . . 1 . .
H H7A 0.9304 0.1776 0.0752 0.072 Uiso calc U . R 1 . .
H H7B 0.9564 0.1875 -0.0212 0.072 Uiso calc U . R 1 . .
H H7C 0.8411 0.1488 0.0267 0.072 Uiso calc U . R 1 . .
C C8 0.7005(4) 0.3959(4) 0.2274(3) 0.0214(13) Uani d . . . 1 . .
C C9 0.6442(6) 0.3164(5) 0.3579(4) 0.0353(16) Uani d . . . 1 . .
H H9A 0.5655 0.3413 0.3776 0.042 Uiso calc U . R 1 . .
H H9B 0.6876 0.282 0.4061 0.042 Uiso calc U . R 1 . .
C C10 0.6448(5) 0.2391(5) 0.3060(3) 0.0278(14) Uani d . . . 1 . .
C C11 0.7393(6) 0.1463(5) 0.3269(4) 0.0411(17) Uani d . . . 1 . .
H H11A 0.7452 0.1032 0.2881 0.062 Uiso calc U . R 1 . .
H H11B 0.7223 0.1033 0.3828 0.062 Uiso calc U . R 1 . .
H H11C 0.8114 0.1726 0.3231 0.062 Uiso calc U . R 1 . .
C C12 0.5303(5) 0.2020(5) 0.3142(4) 0.0345(16) Uani d . . . 1 . .
H H12A 0.4726 0.2627 0.2948 0.052 Uiso calc U . R 1 . .
H H12B 0.5094 0.1676 0.372 0.052 Uiso calc U . R 1 . .
H H12C 0.535 0.1518 0.2812 0.052 Uiso calc U . R 1 . .
C C13 0.7790(4) 0.5860(4) 0.1527(3) 0.0212(13) Uani d . . . 1 . .
C C14 0.7767(5) 0.6779(5) 0.0873(4) 0.0297(14) Uani d . . . 1 . .
H H14 0.7402 0.682 0.0404 0.036 Uiso calc U . R 1 . .
C C15 0.8265(5) 0.7625(5) 0.0899(4) 0.0386(17) Uani d . . . 1 . .
H H15 0.8232 0.8238 0.045 0.046 Uiso calc U . R 1 . .
C C16 0.8798(5) 0.7589(6) 0.1560(5) 0.0443(19) Uani d . . . 1 . .
H H16 0.9147 0.8169 0.1569 0.053 Uiso calc U . R 1 . .
C C17 0.8830(6) 0.6706(6) 0.2218(4) 0.0439(18) Uani d . . . 1 . .
H H17 0.9196 0.6681 0.2684 0.053 Uiso calc U . R 1 . .
C C18 0.8331(5) 0.5855(5) 0.2203(4) 0.0325(15) Uani d . . . 1 . .
H H18 0.8357 0.5254 0.2662 0.039 Uiso calc U . R 1 . .
C C19 0.6219(5) 0.1995(4) 0.1209(3) 0.0237(13) Uani d . . . 1 . .
C C20 0.6904(6) 0.1021(5) 0.1454(3) 0.0315(15) Uani d . . . 1 . .
H H20 0.7583 0.0981 0.1693 0.038 Uiso calc U . R 1 . .
C C21 0.6606(7) 0.0104(5) 0.1353(4) 0.0446(19) Uani d . . . 1 . .
H H21 0.7083 -0.0549 0.153 0.054 Uiso calc U . R 1 . .
C C22 0.5646(7) 0.0127(6) 0.1005(4) 0.050(2) Uani d . . . 1 . .
H H22 0.5453 -0.05 0.0936 0.06 Uiso calc U . R 1 . .
C C23 0.4954(6) 0.1090(6) 0.0752(4) 0.0411(17) Uani d . . . 1 . .
H H23 0.4283 0.1126 0.0505 0.049 Uiso calc U . R 1 . .
C C24 0.5242(5) 0.1992(5) 0.0861(3) 0.0274(14) Uani d . . . 1 . .
H H24 0.4753 0.2639 0.069 0.033 Uiso calc U . R 1 . .
C C25 0.5095(5) 0.5738(4) 0.1598(3) 0.0230(13) Uani d . . . 1 . .
C C26 0.4439(5) 0.5232(5) 0.2297(4) 0.0314(15) Uani d . . . 1 . .
H H26 0.4523 0.4483 0.2457 0.038 Uiso calc U . R 1 . .
C C27 0.3672(5) 0.5795(5) 0.2762(4) 0.0353(16) Uani d . . . 1 . .
H H27 0.3253 0.5427 0.3238 0.042 Uiso calc U . R 1 . .
C C28 0.3514(5) 0.6878(5) 0.2542(4) 0.0380(16) Uani d . . . 1 . .
H H28 0.298 0.7262 0.2856 0.046 Uiso calc U . R 1 . .
C C29 0.4146(5) 0.7402(5) 0.1854(4) 0.0367(16) Uani d . . . 1 . .
H H29 0.4044 0.8151 0.1693 0.044 Uiso calc U . R 1 . .
C C30 0.4926(5) 0.6837(4) 0.1400(4) 0.0272(14) Uani d . . . 1 . .
H H30 0.5362 0.7212 0.0937 0.033 Uiso calc U . R 1 . .
C C31 0.0957(4) 0.1619(5) 0.4782(3) 0.0242(13) Uani d . . . 1 . .
H H31 0.1027 0.1042 0.5302 0.029 Uiso calc U . R 1 . .
C C32 0.0612(5) 0.1137(5) 0.4136(3) 0.0261(14) Uani d . . . 1 . .
H H32A -0.0124 0.153 0.3948 0.031 Uiso calc U . R 1 . .
H H32B 0.0502 0.0396 0.4404 0.031 Uiso calc U . R 1 . .
C C33 0.2060(4) 0.2745(4) 0.3582(3) 0.0217(13) Uani d . . . 1 . .
C C34 0.1447(5) 0.4212(4) 0.2617(3) 0.0292(14) Uani d . . . 1 . .
H H34A 0.186 0.4746 0.2216 0.035 Uiso calc U . R 1 . .
H H34B 0.066 0.4543 0.2735 0.035 Uiso calc U . R 1 . .
C C35 0.1450(5) 0.3259(5) 0.2278(3) 0.0262(14) Uani d . . . 1 . .
C C36 0.2381(5) 0.3234(5) 0.1577(3) 0.0374(16) Uani d . . . 1 . .
H H36A 0.3117 0.3207 0.1772 0.056 Uiso calc U . R 1 . .
H H36B 0.2237 0.3871 0.1126 0.056 Uiso calc U . R 1 . .
H H36C 0.2389 0.2609 0.1382 0.056 Uiso calc U . R 1 . .
C C37 0.0302(5) 0.3240(5) 0.2022(4) 0.0339(15) Uani d . . . 1 . .
H H37A 0.0341 0.2631 0.18 0.051 Uiso calc U . R 1 . .
H H37B 0.0083 0.389 0.1601 0.051 Uiso calc U . R 1 . .
H H37C -0.0263 0.3185 0.2501 0.051 Uiso calc U . R 1 . .
C C38 0.2976(4) 0.0929(5) 0.4289(3) 0.0235(13) Uani d . . . 1 . .
C C39 0.4201(5) -0.0580(5) 0.4378(4) 0.0289(14) Uani d . . . 1 . .
H H39A 0.4273 -0.1256 0.481 0.035 Uiso calc U . R 1 . .
H H39B 0.4951 -0.0497 0.4063 0.035 Uiso calc U . R 1 . .
C C40 0.3310(5) -0.0551(4) 0.3808(4) 0.0276(14) Uani d . . . 1 . .
C C41 0.3907(6) -0.0738(5) 0.3010(4) 0.0413(17) Uani d . . . 1 . .
H H41A 0.3349 -0.0819 0.2673 0.062 Uiso calc U . R 1 . .
H H41B 0.4464 -0.1381 0.3126 0.062 Uiso calc U . R 1 . .
H H41C 0.4295 -0.0136 0.2714 0.062 Uiso calc U . R 1 . .
C C42 0.2489(6) -0.1328(5) 0.4212(4) 0.0401(17) Uani d . . . 1 . .
H H42A 0.2134 -0.1187 0.4731 0.06 Uiso calc U . R 1 . .
H H42B 0.2901 -0.2048 0.4319 0.06 Uiso calc U . R 1 . .
H H42C 0.1902 -0.1251 0.3846 0.06 Uiso calc U . R 1 . .
C C43 0.2849(5) 0.2423(5) 0.5095(3) 0.0254(14) Uani d . . . 1 . .
C C44 0.3434(5) 0.3289(5) 0.4838(4) 0.0325(15) Uani d . . . 1 . .
H H44 0.3495 0.3645 0.427 0.039 Uiso calc U . R 1 . .
C C45 0.3932(6) 0.3655(5) 0.5369(4) 0.0452(18) Uani d . . . 1 . .
H H45 0.4324 0.4248 0.5166 0.054 Uiso calc U . R 1 . .
C C46 0.3851(5) 0.3148(6) 0.6198(4) 0.0444(19) Uani d . . . 1 . .
H H46 0.4165 0.34 0.6575 0.053 Uiso calc U . R 1 . .
C C47 0.3314(5) 0.2279(6) 0.6468(4) 0.0397(17) Uani d . . . 1 . .
H H47 0.3275 0.1914 0.7034 0.048 Uiso calc U . R 1 . .
C C48 0.2825(5) 0.1921(5) 0.5928(4) 0.0335(15) Uani d . . . 1 . .
H H48 0.2462 0.131 0.6135 0.04 Uiso calc U . R 1 . .
C C49 0.1253(5) 0.0676(4) 0.2641(3) 0.0248(13) Uani d . . . 1 . .
C C50 0.1962(5) 0.0655(5) 0.1917(4) 0.0303(14) Uani d . . . 1 . .
H H50 0.2631 0.0973 0.1817 0.036 Uiso calc U . R 1 . .
C C51 0.1720(6) 0.0183(5) 0.1340(4) 0.0379(16) Uani d . . . 1 . .
H H51 0.2227 0.0173 0.0861 0.046 Uiso calc U . R 1 . .
C C52 0.0742(6) -0.0270(5) 0.1466(4) 0.0423(18) Uani d . . . 1 . .
H H52 0.0562 -0.0582 0.1072 0.051 Uiso calc U . R 1 . .
C C53 0.0031(6) -0.0262(5) 0.2173(4) 0.0398(17) Uani d . . . 1 . .
H H53 -0.0639 -0.058 0.2268 0.048 Uiso calc U . R 1 . .
C C54 0.0281(5) 0.0206(5) 0.2752(4) 0.0310(15) Uani d . . . 1 . .
H H54 -0.0225 0.0203 0.3232 0.037 Uiso calc U . R 1 . .
C C55 0.0131(5) 0.2517(5) 0.4987(4) 0.0266(14) Uani d . . . 1 . .
C C56 -0.0490(5) 0.3279(5) 0.4405(4) 0.0374(16) Uani d . . . 1 . .
H H56 -0.0429 0.3212 0.386 0.045 Uiso calc U . R 1 . .
C C57 -0.1199(6) 0.4136(6) 0.4605(4) 0.0471(19) Uani d . . . 1 . .
H H57 -0.1607 0.4646 0.4194 0.056 Uiso calc U . R 1 . .
C C58 -0.1315(5) 0.4253(6) 0.5387(4) 0.0440(18) Uani d . . . 1 . .
H H58 -0.1778 0.4851 0.5516 0.053 Uiso calc U . R 1 . .
C C59 -0.0755(5) 0.3496(6) 0.5977(4) 0.0456(19) Uani d . . . 1 . .
H H59 -0.0855 0.3554 0.6526 0.055 Uiso calc U . R 1 . .
C C60 -0.0036(5) 0.2637(5) 0.5784(4) 0.0338(15) Uani d . . . 1 . .
H H60 0.0347 0.2122 0.6205 0.041 Uiso calc U . R 1 . .
N N1 0.7715(4) 0.3381(3) 0.0784(3) 0.0197(10) Uani d . . . 1 . .
N N2 0.6714(4) 0.3093(4) 0.2212(3) 0.0215(11) Uani d . . . 1 . .
N N3 0.1751(4) 0.2368(4) 0.3027(3) 0.0230(11) Uani d . . . 1 . .
N N4 0.2706(4) 0.0551(3) 0.3731(3) 0.0218(11) Uani d . . . 1 . .
O O1 0.8819(3) 0.4632(3) 0.0302(2) 0.0253(9) Uani d . . . 1 . .
O O2 0.6970(3) 0.4039(3) 0.3044(2) 0.0264(9) Uani d . . . 1 . .
O O3 0.2015(3) 0.3794(3) 0.3370(2) 0.0258(9) Uani d . . . 1 . .
O O4 0.3792(3) 0.0301(3) 0.4742(2) 0.0267(9) Uani d . . . 1 . .

loop_
_atom_site_aniso_label
_atom_site_aniso_U_11
_atom_site_aniso_U_22
_atom_site_aniso_U_33
_atom_site_aniso_U_12
_atom_site_aniso_U_13
_atom_site_aniso_U_23
B1 0.029(4) 0.019(4) 0.024(4) -0.003(3) -0.006(3) -0.006(3)
B2 0.025(3) 0.024(4) 0.015(3) -0.010(3) 0.002(3) -0.008(3)
B3 0.022(3) 0.031(4) 0.022(4) -0.007(3) -0.001(3) -0.009(3)
B4 0.026(3) 0.025(4) 0.023(4) -0.006(3) -0.004(3) -0.005(3)
C1 0.024(3) 0.023(3) 0.021(3) -0.008(2) -0.002(2) -0.005(3)
C2 0.022(3) 0.021(3) 0.029(3) -0.008(2) -0.006(3) -0.006(3)
C3 0.015(3) 0.026(3) 0.022(3) -0.004(2) -0.006(2) -0.005(3)
C4 0.033(3) 0.033(4) 0.029(3) -0.012(3) 0.006(3) -0.017(3)
C5 0.033(3) 0.032(4) 0.012(3) -0.012(3) 0.005(3) -0.008(3)
C6 0.053(5) 0.106(7) 0.022(4) -0.040(5) 0.003(3) -0.023(4)
C7 0.055(4) 0.031(4) 0.057(5) -0.017(3) 0.032(4) -0.021(4)
C8 0.017(3) 0.025(3) 0.023(3) 0.000(2) -0.004(2) -0.009(3)
C9 0.045(4) 0.038(4) 0.023(3) -0.016(3) 0.003(3) -0.004(3)
C10 0.027(3) 0.031(4) 0.020(3) -0.006(3) 0.000(3) 0.001(3)
C11 0.048(4) 0.034(4) 0.033(4) -0.001(3) -0.007(3) 0.003(3)
C12 0.034(3) 0.040(4) 0.027(3) -0.016(3) 0.007(3) -0.004(3)
C13 0.017(3) 0.025(3) 0.024(3) -0.002(2) -0.001(2) -0.012(3)
C14 0.026(3) 0.032(4) 0.032(4) -0.006(3) -0.001(3) -0.010(3)
C15 0.038(4) 0.027(4) 0.055(5) -0.017(3) 0.009(3) -0.015(3)
C16 0.032(4) 0.046(5) 0.069(5) -0.022(3) 0.011(4) -0.036(4)
C17 0.043(4) 0.059(5) 0.044(4) -0.023(4) -0.003(3) -0.027(4)
C18 0.030(3) 0.046(4) 0.028(3) -0.018(3) 0.000(3) -0.014(3)
C19 0.028(3) 0.026(3) 0.020(3) -0.006(3) 0.002(3) -0.011(3)
C20 0.043(4) 0.025(4) 0.023(3) -0.008(3) 0.008(3) -0.004(3)
C21 0.070(5) 0.022(4) 0.037(4) -0.005(4) 0.008(4) -0.008(3)
C22 0.078(6) 0.039(5) 0.042(4) -0.035(4) 0.025(4) -0.024(4)
C23 0.046(4) 0.048(5) 0.037(4) -0.024(4) 0.008(3) -0.019(4)
C24 0.032(3) 0.029(4) 0.026(3) -0.014(3) 0.002(3) -0.012(3)
C25 0.022(3) 0.025(3) 0.027(3) -0.008(3) -0.009(3) -0.008(3)
C26 0.028(3) 0.031(4) 0.032(4) -0.011(3) 0.000(3) -0.003(3)
C27 0.030(3) 0.039(4) 0.036(4) -0.012(3) 0.007(3) -0.008(3)
C28 0.039(4) 0.039(4) 0.047(4) -0.014(3) 0.007(3) -0.028(3)
C29 0.036(4) 0.032(4) 0.048(4) -0.008(3) 0.000(3) -0.020(3)
C30 0.028(3) 0.023(4) 0.031(3) -0.009(3) -0.001(3) -0.005(3)
C31 0.025(3) 0.028(4) 0.022(3) -0.009(3) 0.000(3) -0.009(3)
C32 0.024(3) 0.028(4) 0.028(3) -0.003(3) -0.004(3) -0.009(3)
C33 0.022(3) 0.018(3) 0.026(3) -0.008(2) 0.003(3) -0.006(3)
C34 0.038(4) 0.020(3) 0.029(3) -0.006(3) -0.012(3) 0.000(3)
C35 0.030(3) 0.031(4) 0.016(3) -0.006(3) -0.001(3) -0.003(3)
C36 0.047(4) 0.043(4) 0.020(3) -0.013(3) -0.001(3) -0.002(3)
C37 0.035(4) 0.035(4) 0.032(4) -0.004(3) -0.020(3) -0.002(3)
C38 0.019(3) 0.027(3) 0.022(3) -0.006(3) -0.002(3) -0.001(3)
C39 0.031(3) 0.022(3) 0.038(4) 0.001(3) -0.008(3) -0.015(3)
C40 0.032(3) 0.022(3) 0.028(3) 0.004(3) -0.006(3) -0.008(3)
C41 0.043(4) 0.038(4) 0.046(4) 0.004(3) -0.014(3) -0.017(3)
C42 0.053(4) 0.026(4) 0.042(4) -0.014(3) -0.016(3) 0.001(3)
C43 0.021(3) 0.029(4) 0.027(3) -0.003(3) 0.002(3) -0.011(3)
C44 0.035(3) 0.030(4) 0.038(4) -0.011(3) -0.008(3) -0.014(3)
C45 0.053(5) 0.037(4) 0.054(5) -0.010(3) -0.019(4) -0.018(4)
C46 0.035(4) 0.064(5) 0.050(5) 0.000(4) -0.020(3) -0.036(4)
C47 0.037(4) 0.065(5) 0.019(3) 0.008(4) -0.010(3) -0.021(3)
C48 0.031(3) 0.040(4) 0.028(4) -0.002(3) 0.002(3) -0.012(3)
C49 0.030(3) 0.022(3) 0.023(3) -0.003(3) -0.008(3) -0.004(3)
C50 0.036(3) 0.027(4) 0.026(3) -0.001(3) -0.004(3) -0.007(3)
C51 0.044(4) 0.044(4) 0.029(4) -0.007(3) -0.002(3) -0.015(3)
C52 0.057(5) 0.041(4) 0.040(4) -0.011(4) -0.015(4) -0.021(3)
C53 0.040(4) 0.037(4) 0.050(4) -0.014(3) -0.012(4) -0.013(3)
C54 0.028(3) 0.030(4) 0.038(4) -0.009(3) -0.009(3) -0.010(3)
C55 0.021(3) 0.031(4) 0.029(3) -0.005(3) 0.000(3) -0.008(3)
C56 0.036(4) 0.047(4) 0.027(4) -0.005(3) 0.009(3) -0.013(3)
C57 0.048(4) 0.048(5) 0.033(4) 0.010(4) 0.002(3) -0.003(4)
C58 0.030(4) 0.045(4) 0.058(5) 0.006(3) 0.002(4) -0.025(4)
C59 0.035(4) 0.074(6) 0.039(4) -0.004(4) 0.001(3) -0.036(4)
C60 0.030(3) 0.042(4) 0.032(4) -0.002(3) -0.003(3) -0.015(3)
N1 0.021(2) 0.020(3) 0.020(3) -0.007(2) -0.003(2) -0.006(2)
N2 0.023(2) 0.022(3) 0.016(3) -0.007(2) 0.003(2) 0.000(2)
N3 0.025(3) 0.022(3) 0.022(3) -0.002(2) -0.008(2) -0.005(2)
N4 0.023(2) 0.021(3) 0.023(3) -0.002(2) -0.004(2) -0.009(2)
O1 0.024(2) 0.032(2) 0.022(2) -0.0095(18) 0.0053(18) -0.0105(18)
O2 0.035(2) 0.028(2) 0.018(2) -0.0128(19) 0.0006(18) -0.0057(18)
O3 0.036(2) 0.020(2) 0.023(2) -0.0079(18) -0.0063(18) -0.0039(18)
O4 0.032(2) 0.024(2) 0.025(2) 0.0011(19) -0.0084(18) -0.0078(18)

_geom_special_details            
;
All esds (except the esd in the dihedral angle between two l.s. planes)
are estimated using the full covariance matrix.  The cell esds are taken
into account individually in the estimation of esds in distances, angles
and torsion angles; correlations between esds in cell parameters are only
used when they are defined by crystal symmetry.  An approximate (isotropic)
treatment of cell esds is used for estimating esds involving l.s. planes.
;

loop_
_geom_bond_atom_site_label_1
_geom_bond_atom_site_label_2
_geom_bond_site_symmetry_2
_geom_bond_distance
_geom_bond_publ_flag
B1 C3 . 1.601(9) ?
B1 C13 . 1.603(8) ?
B1 C8 . 1.607(8) ?
B1 C1 . 1.692(8) ?
B2 N2 . 1.607(7) ?
B2 N1 . 1.610(7) ?
B2 C2 . 1.625(8) ?
B2 C19 . 1.629(8) ?
B3 C33 . 1.592(9) ?
B3 C38 . 1.601(9) ?
B3 C43 . 1.620(8) ?
B3 C31 . 1.719(8) ?
B4 N3 . 1.601(8) ?
B4 C49 . 1.604(9) ?
B4 N4 . 1.621(8) ?
B4 C32 . 1.637(8) ?
C1 C25 . 1.519(8) ?
C1 C2 . 1.557(7) ?
C3 N1 . 1.293(7) ?
C3 O1 . 1.340(6) ?
C4 O1 . 1.464(7) ?
C4 C5 . 1.531(7) ?
C5 C7 . 1.505(9) ?
C5 N1 . 1.508(7) ?
C5 C6 . 1.517(8) ?
C8 N2 . 1.302(7) ?
C8 O2 . 1.341(6) ?
C9 O2 . 1.451(6) ?
C9 C10 . 1.536(8) ?
C10 N2 . 1.512(7) ?
C10 C12 . 1.522(8) ?
C10 C11 . 1.523(8) ?
C13 C18 . 1.398(8) ?
C13 C14 . 1.405(8) ?
C14 C15 . 1.384(8) ?
C15 C16 . 1.357(9) ?
C16 C17 . 1.380(10) ?
C17 C18 . 1.385(8) ?
C19 C24 . 1.390(8) ?
C19 C20 . 1.397(8) ?
C20 C21 . 1.397(9) ?
C21 C22 . 1.362(10) ?
C22 C23 . 1.393(10) ?
C23 C24 . 1.377(8) ?
C25 C30 . 1.394(8) ?
C25 C26 . 1.405(8) ?
C26 C27 . 1.389(8) ?
C27 C28 . 1.373(9) ?
C28 C29 . 1.387(9) ?
C29 C30 . 1.387(8) ?
C31 C55 . 1.503(8) ?
C31 C32 . 1.556(7) ?
C33 N3 . 1.311(7) ?
C33 O3 . 1.339(6) ?
C34 O3 . 1.461(6) ?
C34 C35 . 1.538(8) ?
C35 C37 . 1.512(8) ?
C35 N3 . 1.516(7) ?
C35 C36 . 1.523(8) ?
C38 N4 . 1.297(7) ?
C38 O4 . 1.347(6) ?
C39 O4 . 1.459(7) ?
C39 C40 . 1.534(8) ?
C40 N4 . 1.500(7) ?
C40 C41 . 1.511(8) ?
C40 C42 . 1.517(8) ?
C43 C48 . 1.388(8) ?
C43 C44 . 1.395(8) ?
C44 C45 . 1.387(8) ?
C45 C46 . 1.383(9) ?
C46 C47 . 1.364(9) ?
C47 C48 . 1.386(8) ?
C49 C54 . 1.390(8) ?
C49 C50 . 1.402(8) ?
C50 C51 . 1.394(8) ?
C51 C52 . 1.382(9) ?
C52 C53 . 1.378(9) ?
C53 C54 . 1.397(8) ?
C55 C56 . 1.394(8) ?
C55 C60 . 1.395(8) ?
C56 C57 . 1.395(9) ?
C57 C58 . 1.369(9) ?
C58 C59 . 1.365(9) ?
C59 C60 . 1.397(9) ?

loop_
_geom_angle_atom_site_label_1
_geom_angle_atom_site_label_2
_geom_angle_atom_site_label_3
_geom_angle_site_symmetry_1
_geom_angle_site_symmetry_3
_geom_angle
_geom_angle_publ_flag
C3 B1 C13 . . 113.4(5) ?
C3 B1 C8 . . 102.9(5) ?
C13 B1 C8 . . 119.2(5) ?
C3 B1 C1 . . 100.6(4) ?
C13 B1 C1 . . 117.7(5) ?
C8 B1 C1 . . 100.2(4) ?
N2 B2 N1 . . 103.0(4) ?
N2 B2 C2 . . 105.2(4) ?
N1 B2 C2 . . 105.0(4) ?
N2 B2 C19 . . 114.8(5) ?
N1 B2 C19 . . 112.7(5) ?
C2 B2 C19 . . 114.9(5) ?
C33 B3 C38 . . 103.8(5) ?
C33 B3 C43 . . 118.9(5) ?
C38 B3 C43 . . 113.6(5) ?
C33 B3 C31 . . 99.9(4) ?
C38 B3 C31 . . 100.5(5) ?
C43 B3 C31 . . 117.5(5) ?
N3 B4 C49 . . 115.3(5) ?
N3 B4 N4 . . 103.4(4) ?
C49 B4 N4 . . 112.2(5) ?
N3 B4 C32 . . 103.8(5) ?
C49 B4 C32 . . 117.0(5) ?
N4 B4 C32 . . 103.6(4) ?
C25 C1 C2 . . 115.0(4) ?
C25 C1 B1 . . 110.1(4) ?
C2 C1 B1 . . 110.8(4) ?
C1 C2 B2 . . 112.1(4) ?
N1 C3 O1 . . 115.2(5) ?
N1 C3 B1 . . 121.2(5) ?
O1 C3 B1 . . 123.3(5) ?
O1 C4 C5 . . 105.7(4) ?
C7 C5 N1 . . 113.8(5) ?
C7 C5 C6 . . 111.6(6) ?
N1 C5 C6 . . 109.2(5) ?
C7 C5 C4 . . 109.9(5) ?
N1 C5 C4 . . 99.8(4) ?
C6 C5 C4 . . 111.9(5) ?
N2 C8 O2 . . 115.0(5) ?
N2 C8 B1 . . 119.8(5) ?
O2 C8 B1 . . 124.8(5) ?
O2 C9 C10 . . 106.0(4) ?
N2 C10 C12 . . 111.6(5) ?
N2 C10 C11 . . 110.5(5) ?
C12 C10 C11 . . 111.3(5) ?
N2 C10 C9 . . 100.0(4) ?
C12 C10 C9 . . 112.3(5) ?
C11 C10 C9 . . 110.7(5) ?
C18 C13 C14 . . 116.4(5) ?
C18 C13 B1 . . 123.8(5) ?
C14 C13 B1 . . 119.8(5) ?
C15 C14 C13 . . 121.4(6) ?
C16 C15 C14 . . 120.7(6) ?
C15 C16 C17 . . 119.7(6) ?
C16 C17 C18 . . 120.2(6) ?
C17 C18 C13 . . 121.5(6) ?
C24 C19 C20 . . 116.2(5) ?
C24 C19 B2 . . 120.4(5) ?
C20 C19 B2 . . 123.3(5) ?
C21 C20 C19 . . 121.1(6) ?
C22 C21 C20 . . 121.4(7) ?
C21 C22 C23 . . 118.5(6) ?
C24 C23 C22 . . 120.1(7) ?
C23 C24 C19 . . 122.7(6) ?
C30 C25 C26 . . 116.0(5) ?
C30 C25 C1 . . 120.7(5) ?
C26 C25 C1 . . 123.3(5) ?
C27 C26 C25 . . 121.9(6) ?
C28 C27 C26 . . 120.7(6) ?
C27 C28 C29 . . 118.9(6) ?
C30 C29 C28 . . 120.3(6) ?
C29 C30 C25 . . 122.3(6) ?
C55 C31 C32 . . 115.9(5) ?
C55 C31 B3 . . 110.2(5) ?
C32 C31 B3 . . 109.4(4) ?
C31 C32 B4 . . 113.8(4) ?
N3 C33 O3 . . 114.4(5) ?
N3 C33 B3 . . 120.0(5) ?
O3 C33 B3 . . 125.0(5) ?
O3 C34 C35 . . 105.7(4) ?
C37 C35 N3 . . 112.2(5) ?
C37 C35 C36 . . 111.7(5) ?
N3 C35 C36 . . 110.1(5) ?
C37 C35 C34 . . 111.8(5) ?
N3 C35 C34 . . 99.9(4) ?
C36 C35 C34 . . 110.6(5) ?
N4 C38 O4 . . 114.4(5) ?
N4 C38 B3 . . 121.1(5) ?
O4 C38 B3 . . 124.2(5) ?
O4 C39 C40 . . 105.5(4) ?
N4 C40 C41 . . 113.9(5) ?
N4 C40 C42 . . 109.4(5) ?
C41 C40 C42 . . 112.3(5) ?
N4 C40 C39 . . 99.8(4) ?
C41 C40 C39 . . 109.0(5) ?
C42 C40 C39 . . 111.9(5) ?
C48 C43 C44 . . 115.2(6) ?
C48 C43 B3 . . 121.7(5) ?
C44 C43 B3 . . 123.1(5) ?
C45 C44 C43 . . 123.4(6) ?
C46 C45 C44 . . 119.2(6) ?
C47 C46 C45 . . 119.0(6) ?
C46 C47 C48 . . 121.1(6) ?
C47 C48 C43 . . 122.2(6) ?
C54 C49 C50 . . 116.2(5) ?
C54 C49 B4 . . 120.3(5) ?
C50 C49 B4 . . 123.4(5) ?
C51 C50 C49 . . 122.4(6) ?
C52 C51 C50 . . 119.9(6) ?
C53 C52 C51 . . 118.9(6) ?
C52 C53 C54 . . 120.9(6) ?
C49 C54 C53 . . 121.6(6) ?
C56 C55 C60 . . 116.3(6) ?
C56 C55 C31 . . 123.0(5) ?
C60 C55 C31 . . 120.7(5) ?
C55 C56 C57 . . 121.6(6) ?
C58 C57 C56 . . 120.8(7) ?
C59 C58 C57 . . 119.0(6) ?
C58 C59 C60 . . 120.7(6) ?
C55 C60 C59 . . 121.6(6) ?
C3 N1 C5 . . 109.8(4) ?
C3 N1 B2 . . 113.5(4) ?
C5 N1 B2 . . 133.1(4) ?
C8 N2 C10 . . 109.6(5) ?
C8 N2 B2 . . 114.7(4) ?
C10 N2 B2 . . 134.9(4) ?
C33 N3 C35 . . 109.9(4) ?
C33 N3 B4 . . 115.3(4) ?
C35 N3 B4 . . 133.5(4) ?
C38 N4 C40 . . 110.3(5) ?
C38 N4 B4 . . 114.1(5) ?
C40 N4 B4 . . 131.7(4) ?
C3 O1 C4 . . 106.7(4) ?
C8 O2 C9 . . 107.0(4) ?
C33 O3 C34 . . 107.5(4) ?
C38 O4 C39 . . 106.9(4) ?

_shelx_res_file                  
;
rei262_0t.res created by SHELXL-2014/7


TITL rei262_0t in P-1
CELL 0.71073  12.03350  13.35670  17.04490  73.6633  81.9681  79.6860
ZERR 4 0.00180 0.00200 0.00250 0.0038 0.0038 0.0039
LATT 1
SFAC C  H  B  N  O
UNIT 120  136  8  8  8
MERG 0
L.S. 4
ACTA
BOND
FMAP 2
PLAN 5
SIZE 0.040 0.100 0.180
TEMP -120
omit     0   1   1
omit     0   1   0
omit     0   1   2
WGHT    0.088900    3.421000
BASF   0.15039   0.21642
FVAR       0.55008
B1    3    0.723854    0.488394    0.145967    11.00000    0.02867    0.01866 =
         0.02410   -0.00562   -0.00650   -0.00349
B2    3    0.653282    0.309333    0.129567    11.00000    0.02487    0.02448 =
         0.01546   -0.00829    0.00197   -0.00974
B3    3    0.227816    0.199175    0.447091    11.00000    0.02193    0.03125 =
         0.02188   -0.00947   -0.00064   -0.00730
B4    3    0.154217    0.116284    0.333498    11.00000    0.02581    0.02460 =
         0.02274   -0.00521   -0.00392   -0.00559
C1    1    0.595748    0.514782    0.108439    11.00000    0.02422    0.02281 =
         0.02120   -0.00478   -0.00160   -0.00846
AFIX  13
H1    2    0.604574    0.563716    0.052251    11.00000   -1.20000
AFIX   0
C2    1    0.560750    0.412882    0.097948    11.00000    0.02241    0.02110 =
         0.02863   -0.00610   -0.00616   -0.00819
AFIX  23
H2A   2    0.552344    0.422145    0.039268    11.00000   -1.20000
H2B   2    0.486241    0.401838    0.129279    11.00000   -1.20000
AFIX   0
C3    1    0.797206    0.425641    0.084137    11.00000    0.01526    0.02610 =
         0.02153   -0.00519   -0.00606   -0.00438
C4    1    0.927015    0.383296   -0.014349    11.00000    0.03294    0.03300 =
         0.02909   -0.01680    0.00626   -0.01168
AFIX  23
H4A   2    1.000883    0.344888    0.004479    11.00000   -1.20000
H4B   2    0.937687    0.416420   -0.074111    11.00000   -1.20000
AFIX   0
C5    1    0.838633    0.308242    0.004708    11.00000    0.03271    0.03194 =
         0.01175   -0.00837    0.00534   -0.01218
C6    1    0.762089    0.332781   -0.063907    11.00000    0.05294    0.10591 =
         0.02153   -0.02335    0.00335   -0.03989
AFIX 137
H6A   2    0.704597    0.285409   -0.048374    11.00000   -1.50000
H6B   2    0.807555    0.322723   -0.114227    11.00000   -1.50000
H6C   2    0.724665    0.406063   -0.073449    11.00000   -1.50000
AFIX   0
C7    1    0.896709    0.195705    0.022922    11.00000    0.05457    0.03146 =
         0.05713   -0.02124    0.03204   -0.01651
AFIX 137
H7A   2    0.930422    0.177554    0.075159    11.00000   -1.50000
H7B   2    0.956394    0.187531   -0.021195    11.00000   -1.50000
H7C   2    0.841119    0.148767    0.026660    11.00000   -1.50000
AFIX   0
C8    1    0.700508    0.395853    0.227407    11.00000    0.01700    0.02492 =
         0.02324   -0.00879   -0.00405    0.00018
C9    1    0.644212    0.316411    0.357927    11.00000    0.04485    0.03782 =
         0.02292   -0.00432    0.00339   -0.01600
AFIX  23
H9A   2    0.565548    0.341287    0.377584    11.00000   -1.20000
H9B   2    0.687634    0.281963    0.406095    11.00000   -1.20000
AFIX   0
C10   1    0.644764    0.239144    0.306004    11.00000    0.02706    0.03102 =
         0.02042    0.00102    0.00047   -0.00588
C11   1    0.739313    0.146268    0.326861    11.00000    0.04803    0.03393 =
         0.03324    0.00264   -0.00704   -0.00126
AFIX 137
H11A  2    0.745151    0.103178    0.288054    11.00000   -1.50000
H11B  2    0.722263    0.103295    0.382804    11.00000   -1.50000
H11C  2    0.811369    0.172564    0.323145    11.00000   -1.50000
AFIX   0
C12   1    0.530264    0.201999    0.314234    11.00000    0.03369    0.04033 =
         0.02722   -0.00353    0.00708   -0.01606
AFIX 137
H12A  2    0.472600    0.262720    0.294825    11.00000   -1.50000
H12B  2    0.509433    0.167603    0.371973    11.00000   -1.50000
H12C  2    0.535024    0.151754    0.281204    11.00000   -1.50000
AFIX   0
C13   1    0.779022    0.586020    0.152693    11.00000    0.01698    0.02499 =
         0.02449   -0.01200   -0.00130   -0.00210
C14   1    0.776710    0.677894    0.087343    11.00000    0.02621    0.03159 =
         0.03247   -0.01013   -0.00123   -0.00568
AFIX  43
H14   2    0.740193    0.682015    0.040354    11.00000   -1.20000
AFIX   0
C15   1    0.826452    0.762479    0.089939    11.00000    0.03763    0.02682 =
         0.05500   -0.01523    0.00944   -0.01737
AFIX  43
H15   2    0.823235    0.823756    0.044993    11.00000   -1.20000
AFIX   0
C16   1    0.879772    0.758878    0.155965    11.00000    0.03197    0.04608 =
         0.06937   -0.03589    0.01072   -0.02248
AFIX  43
H16   2    0.914707    0.816897    0.156850    11.00000   -1.20000
AFIX   0
C17   1    0.883024    0.670567    0.221816    11.00000    0.04275    0.05892 =
         0.04393   -0.02692   -0.00328   -0.02296
AFIX  43
H17   2    0.919631    0.668109    0.268366    11.00000   -1.20000
AFIX   0
C18   1    0.833112    0.585503    0.220290    11.00000    0.02977    0.04611 =
         0.02823   -0.01437    0.00046   -0.01811
AFIX  43
H18   2    0.835684    0.525418    0.266227    11.00000   -1.20000
AFIX   0
C19   1    0.621909    0.199463    0.120941    11.00000    0.02788    0.02584 =
         0.02017   -0.01140    0.00199   -0.00606
C20   1    0.690389    0.102069    0.145410    11.00000    0.04337    0.02509 =
         0.02288   -0.00423    0.00782   -0.00837
AFIX  43
H20   2    0.758294    0.098131    0.169338    11.00000   -1.20000
AFIX   0
C21   1    0.660611    0.010396    0.135255    11.00000    0.06959    0.02215 =
         0.03720   -0.00767    0.00829   -0.00476
AFIX  43
H21   2    0.708292   -0.054917    0.152989    11.00000   -1.20000
AFIX   0
C22   1    0.564641    0.012713    0.100459    11.00000    0.07796    0.03895 =
         0.04151   -0.02372    0.02478   -0.03548
AFIX  43
H22   2    0.545331   -0.050009    0.093554    11.00000   -1.20000
AFIX   0
C23   1    0.495441    0.109046    0.075223    11.00000    0.04591    0.04802 =
         0.03719   -0.01858    0.00834   -0.02445
AFIX  43
H23   2    0.428323    0.112582    0.050493    11.00000   -1.20000
AFIX   0
C24   1    0.524215    0.199213    0.086084    11.00000    0.03243    0.02936 =
         0.02604   -0.01242    0.00200   -0.01424
AFIX  43
H24   2    0.475270    0.263919    0.069047    11.00000   -1.20000
AFIX   0
C25   1    0.509454    0.573772    0.159794    11.00000    0.02202    0.02466 =
         0.02660   -0.00767   -0.00906   -0.00784
C26   1    0.443924    0.523170    0.229744    11.00000    0.02848    0.03145 =
         0.03236   -0.00270    0.00039   -0.01115
AFIX  43
H26   2    0.452331    0.448308    0.245671    11.00000   -1.20000
AFIX   0
C27   1    0.367225    0.579503    0.276247    11.00000    0.02994    0.03863 =
         0.03588   -0.00765    0.00688   -0.01239
AFIX  43
H27   2    0.325307    0.542748    0.323777    11.00000   -1.20000
AFIX   0
C28   1    0.351377    0.687806    0.254207    11.00000    0.03900    0.03859 =
         0.04672   -0.02843    0.00717   -0.01375
AFIX  43
H28   2    0.297984    0.726228    0.285583    11.00000   -1.20000
AFIX   0
C29   1    0.414589    0.740182    0.185394    11.00000    0.03592    0.03192 =
         0.04835   -0.01990   -0.00026   -0.00822
AFIX  43
H29   2    0.404378    0.815095    0.169313    11.00000   -1.20000
AFIX   0
C30   1    0.492642    0.683680    0.139954    11.00000    0.02809    0.02265 =
         0.03123   -0.00511   -0.00121   -0.00894
AFIX  43
H30   2    0.536154    0.721157    0.093714    11.00000   -1.20000
AFIX   0
MOLE 2
C31   1    0.095678    0.161909    0.478191    11.00000    0.02517    0.02789 =
         0.02233   -0.00921    0.00010   -0.00888
AFIX  13
H31   2    0.102682    0.104233    0.530206    11.00000   -1.20000
AFIX   0
C32   1    0.061159    0.113715    0.413626    11.00000    0.02392    0.02806 =
         0.02768   -0.00907   -0.00414   -0.00329
AFIX  23
H32A  2   -0.012431    0.152964    0.394841    11.00000   -1.20000
H32B  2    0.050205    0.039646    0.440367    11.00000   -1.20000
AFIX   0
C33   1    0.206036    0.274451    0.358230    11.00000    0.02234    0.01772 =
         0.02596   -0.00624    0.00328   -0.00849

C34   1    0.144660    0.421212    0.261651    11.00000    0.03806    0.01954 =
         0.02922    0.00017   -0.01213   -0.00557
AFIX  23
H34A  2    0.185959    0.474596    0.221569    11.00000   -1.20000
H34B  2    0.065980    0.454346    0.273534    11.00000   -1.20000
AFIX   0

C35   1    0.144963    0.325895    0.227751    11.00000    0.02993    0.03116 =
         0.01628   -0.00347   -0.00142   -0.00597
C36   1    0.238113    0.323438    0.157687    11.00000    0.04733    0.04341 =
         0.01960   -0.00216   -0.00139   -0.01332
AFIX 137
H36A  2    0.311710    0.320697    0.177216    11.00000   -1.50000
H36B  2    0.223713    0.387091    0.112596    11.00000   -1.50000
H36C  2    0.238867    0.260947    0.138153    11.00000   -1.50000
AFIX   0
C37   1    0.030165    0.323968    0.202237    11.00000    0.03486    0.03456 =
         0.03244   -0.00162   -0.01986   -0.00422
AFIX 137
H37A  2    0.034067    0.263119    0.180033    11.00000   -1.50000
H37B  2    0.008277    0.389028    0.160085    11.00000   -1.50000
H37C  2   -0.026274    0.318508    0.250051    11.00000   -1.50000
AFIX   0
C38   1    0.297650    0.092946    0.428889    11.00000    0.01904    0.02728 =
         0.02230   -0.00141   -0.00247   -0.00650
C39   1    0.420134   -0.057987    0.437821    11.00000    0.03150    0.02174 =
         0.03752   -0.01545   -0.00756    0.00115
AFIX  23
H39A  2    0.427345   -0.125604    0.480964    11.00000   -1.20000
H39B  2    0.495052   -0.049676    0.406344    11.00000   -1.20000
AFIX   0
C40   1    0.330969   -0.055132    0.380836    11.00000    0.03174    0.02161 =
         0.02794   -0.00775   -0.00635    0.00445
C41   1    0.390688   -0.073807    0.301026    11.00000    0.04295    0.03770 =
         0.04580   -0.01658   -0.01367    0.00390
AFIX 137
H41A  2    0.334918   -0.081876    0.267326    11.00000   -1.50000
H41B  2    0.446376   -0.138066    0.312617    11.00000   -1.50000
H41C  2    0.429504   -0.013592    0.271367    11.00000   -1.50000
AFIX   0
C42   1    0.248915   -0.132814    0.421182    11.00000    0.05318    0.02594 =
         0.04203    0.00051   -0.01583   -0.01443
AFIX 137
H42A  2    0.213422   -0.118677    0.473090    11.00000   -1.50000
H42B  2    0.290122   -0.204843    0.431945    11.00000   -1.50000
H42C  2    0.190182   -0.125119    0.384582    11.00000   -1.50000
AFIX   0
C43   1    0.284855    0.242279    0.509535    11.00000    0.02072    0.02927 =
         0.02709   -0.01135    0.00163   -0.00276

C44   1    0.343385    0.328850    0.483811    11.00000    0.03506    0.03045 =
         0.03837   -0.01366   -0.00788   -0.01090
AFIX  43
H44   2    0.349458    0.364522    0.427024    11.00000   -1.20000
AFIX   0
C45   1    0.393182    0.365523    0.536914    11.00000    0.05340    0.03734 =
         0.05386   -0.01771   -0.01874   -0.01016
AFIX  43
H45   2    0.432366    0.424777    0.516568    11.00000   -1.20000
AFIX   0
C46   1    0.385096    0.314780    0.619833    11.00000    0.03498    0.06360 =
         0.04979   -0.03634   -0.01985    0.00000
AFIX  43
H46   2    0.416457    0.340044    0.657456    11.00000   -1.20000
AFIX   0
C47   1    0.331422    0.227937    0.646761    11.00000    0.03688    0.06539 =
         0.01912   -0.02093   -0.00982    0.00763
AFIX  43
H47   2    0.327476    0.191440    0.703396    11.00000   -1.20000
AFIX   0
C48   1    0.282516    0.192052    0.592806    11.00000    0.03142    0.04003 =
         0.02821   -0.01178    0.00165   -0.00233
AFIX  43
H48   2    0.246190    0.131037    0.613537    11.00000   -1.20000
AFIX   0
C49   1    0.125283    0.067615    0.264074    11.00000    0.02957    0.02217 =
         0.02294   -0.00397   -0.00803   -0.00340
C50   1    0.196156    0.065457    0.191726    11.00000    0.03643    0.02698 =
         0.02628   -0.00658   -0.00405   -0.00114
AFIX  43
H50   2    0.263095    0.097321    0.181666    11.00000   -1.20000
AFIX   0
C51   1    0.172004    0.018275    0.134019    11.00000    0.04423    0.04424 =
         0.02858   -0.01519   -0.00232   -0.00686
AFIX  43
H51   2    0.222699    0.017253    0.086141    11.00000   -1.20000
AFIX   0
C52   1    0.074159   -0.027004    0.146614    11.00000    0.05738    0.04057 =
         0.04017   -0.02104   -0.01538   -0.01137
AFIX  43
H52   2    0.056177   -0.058183    0.107178    11.00000   -1.20000
AFIX   0
C53   1    0.003083   -0.026210    0.217295    11.00000    0.03962    0.03663 =
         0.04955   -0.01303   -0.01193   -0.01370
AFIX  43
H53   2   -0.063878   -0.057956    0.226810    11.00000   -1.20000
AFIX   0
C54   1    0.028095    0.020615    0.275162    11.00000    0.02814    0.03048 =
         0.03808   -0.00954   -0.00876   -0.00889
AFIX  43
H54   2   -0.022543    0.020325    0.323244    11.00000   -1.20000
AFIX   0
MOLE 1
C55   1    0.013110    0.251682    0.498678    11.00000    0.02065    0.03052 =
         0.02893   -0.00837   -0.00022   -0.00512
MOLE 2
C56   1   -0.049017    0.327854    0.440534    11.00000    0.03630    0.04684 =
         0.02709   -0.01287    0.00853   -0.00497
AFIX  43
H56   2   -0.042897    0.321169    0.386004    11.00000   -1.20000
AFIX   0
C57   1   -0.119933    0.413630    0.460510    11.00000    0.04804    0.04780 =
         0.03260   -0.00347    0.00232    0.00984
AFIX  43
H57   2   -0.160674    0.464577    0.419411    11.00000   -1.20000
AFIX   0
C58   1   -0.131536    0.425288    0.538658    11.00000    0.03037    0.04546 =
         0.05751   -0.02541    0.00155    0.00553
AFIX  43
H58   2   -0.177849    0.485110    0.551557    11.00000   -1.20000
AFIX   0
C59   1   -0.075527    0.349623    0.597733    11.00000    0.03462    0.07362 =
         0.03904   -0.03608    0.00067   -0.00405
AFIX  43
H59   2   -0.085526    0.355445    0.652639    11.00000   -1.20000
AFIX   0
C60   1   -0.003648    0.263697    0.578366    11.00000    0.03038    0.04177 =
         0.03150   -0.01480   -0.00329   -0.00217
AFIX  43
H60   2    0.034731    0.212223    0.620477    11.00000   -1.20000
AFIX   0

N1    4    0.771508    0.338149    0.078403    11.00000    0.02078    0.02022 =
         0.01999   -0.00567   -0.00304   -0.00669
N2    4    0.671446    0.309251    0.221227    11.00000    0.02299    0.02245 =
         0.01637   -0.00041    0.00267   -0.00737
N3    4    0.175086    0.236840    0.302721    11.00000    0.02529    0.02229 =
         0.02212   -0.00501   -0.00756   -0.00216
N4    4    0.270602    0.055144    0.373060    11.00000    0.02315    0.02118 =
         0.02270   -0.00851   -0.00407   -0.00184
O1    5    0.881884    0.463155    0.030197    11.00000    0.02397    0.03215 =
         0.02177   -0.01054    0.00534   -0.00953
O2    5    0.696984    0.403877    0.304410    11.00000    0.03504    0.02846 =
         0.01767   -0.00570    0.00058   -0.01277
O3    5    0.201536    0.379414    0.336960    11.00000    0.03567    0.02017 =
         0.02310   -0.00393   -0.00633   -0.00785
O4    5    0.379189    0.030119    0.474174    11.00000    0.03151    0.02413 =
         0.02497   -0.00780   -0.00837    0.00113
HKLF 5

REM  rei262_0t in P-1
REM R1 =  0.0858 for    5395 Fo > 4sig(Fo)  and  0.1718 for all    9199 data
REM    659 parameters refined using      0 restraints

END

WGHT      0.0862      3.5479

REM Highest difference peak  0.555,  deepest hole -0.376,  1-sigma level  0.092
Q1    1   0.1947 -0.2667  0.5118  11.00000  0.05    0.55
Q2    1   0.6977  0.7392 -0.0285  11.00000  0.05    0.53
Q3    1   0.3013  0.5558  0.1903  11.00000  0.05    0.45
Q4    1   0.3333  0.3621  0.1123  11.00000  0.05    0.45
Q5    1   0.1998  0.0387  0.6688  11.00000  0.05    0.45
;
_shelx_res_checksum              84745
####################################################################### 
# 
# This file contains crystal structure data downloaded from the 
# Cambridge Structural Database (CSD) hosted by the Cambridge 
# Crystallographic Data Centre (CCDC).
# 
# Full information about CCDC data access policies and citation 
# guidelines are available at http://www.ccdc.cam.ac.uk/access/V1 
# 
# Audit and citation data items may have been added by the CCDC. 
# Please retain this information to preserve the provenance of 
# this file and to allow appropriate attribution of the data. 
# 
#######################################################################

data_I
_database_code_depnum_ccdc_archive 'CCDC 1418726'
_audit_update_record             
;
2015-08-14 deposited with the CCDC.
2015-09-23 downloaded from the CCDC.
;
_chemical_name_systematic        ?
_chemical_name_common            ?
_chemical_formula_moiety         ?
_chemical_formula_sum            'C31 H36 B2 N2 O2'
_chemical_formula_iupac          ?
_chemical_formula_weight         490.24

_chemical_melting_point          ?

_space_group_crystal_system      monoclinic
_space_group_name_H-M_alt        'P 1 21/n 1'
_space_group_name_Hall           '-P 2yn'
loop_
_space_group_symop_operation_xyz
'x, y, z'
'-x+1/2, y+1/2, -z+1/2'
'-x, -y, -z'
'x-1/2, -y-1/2, z-1/2'

_cell_length_a                   9.498(2)
_cell_length_b                   9.090(2)
_cell_length_c                   30.647(7)
_cell_angle_alpha                90
_cell_angle_beta                 94.119(3)
_cell_angle_gamma                90
_cell_volume                     2639.1(11)
_cell_formula_units_Z            4
_cell_measurement_reflns_used    6659
_cell_measurement_theta_min      2.6071
_cell_measurement_theta_max      24.9652
_cell_measurement_temperature    103.(2)

_exptl_crystal_description       block
_exptl_crystal_colour            colourless
_exptl_crystal_size_max          0.420
_exptl_crystal_size_mid          0.400
_exptl_crystal_size_min          0.360
_exptl_crystal_density_diffrn    1.234
_exptl_crystal_density_meas      ?
_exptl_crystal_density_method    'not measured'
_exptl_crystal_F_000             1048

_exptl_absorpt_coefficient_mu    0.075
_exptl_absorpt_correction_type   multi-scan
_exptl_absorpt_process_details   'TWINABS V2012/1'
_exptl_absorpt_correction_T_min  0.68
_exptl_absorpt_correction_T_max  0.97

_exptl_special_details           
;
;

_diffrn_ambient_temperature      103.(2)

_diffrn_source                   'fine-focus sealed tube'
_diffrn_source_type              ?

_diffrn_radiation_type           MoK\a
_diffrn_radiation_wavelength     0.71073
_diffrn_radiation_monochromator  graphite
_diffrn_measurement_device_type  'CCD area detector'
_diffrn_measurement_method       'phi and omega scans'
_diffrn_detector_area_resol_mean 8.3333
_diffrn_reflns_number            4811
_diffrn_reflns_av_R_equivalents  ?
_diffrn_reflns_av_unetI/netI     0.0677
_diffrn_reflns_theta_min         2.61
_diffrn_reflns_theta_max         25.34
_diffrn_reflns_theta_full        25.34
_diffrn_measured_fraction_theta_max 0.997
_diffrn_measured_fraction_theta_full 0.997
_diffrn_reflns_limit_h_min       -11
_diffrn_reflns_limit_h_max       11
_diffrn_reflns_limit_k_min       0
_diffrn_reflns_limit_k_max       10
_diffrn_reflns_limit_l_min       0
_diffrn_reflns_limit_l_max       36

_refine_special_details          'Refined as a 2-component twin.'

_reflns_number_total             4811
_reflns_number_gt                3214
_reflns_threshold_expression     'I > 2\s(I)'

_refine_ls_structure_factor_coef Fsqd
_refine_ls_matrix_type           full
_refine_ls_R_factor_all          0.0938
_refine_ls_R_factor_gt           0.0595
_refine_ls_wR_factor_gt          0.1419
_refine_ls_wR_factor_ref         0.1579
_refine_ls_goodness_of_fit_ref   1.013
_refine_ls_restrained_S_all      1.013
_refine_ls_number_reflns         4811
_refine_ls_number_parameters     339
_refine_ls_number_restraints     0
_refine_ls_number_constraints    ?
_refine_ls_hydrogen_treatment    constr
_refine_ls_weighting_scheme      calc
_refine_ls_weighting_details     
'w=1/[\s^2^(Fo^2^)+(0.0855P)^2^] where P=(Fo^2^+2Fc^2^)/3'

_atom_sites_solution_hydrogens   geom
_atom_sites_solution_primary     ?
_atom_sites_solution_secondary   ?

_refine_ls_shift/su_max          0.000
_refine_ls_shift/su_mean         0.000
_refine_diff_density_max         0.280
_refine_diff_density_min         -0.365
_refine_ls_extinction_method     none
_refine_ls_extinction_coef       ?

loop_
_atom_type_symbol
_atom_type_description
_atom_type_scat_dispersion_real
_atom_type_scat_dispersion_imag
_atom_type_scat_source
C C 0.0033 0.0016 'International Tables Vol C Tables 4.2.6.8 and 6.1.1.4'
H H 0.0000 0.0000 'International Tables Vol C Tables 4.2.6.8 and 6.1.1.4'
B B 0.0013 0.0007 'International Tables Vol C Tables 4.2.6.8 and 6.1.1.4'
N N 0.0061 0.0033 'International Tables Vol C Tables 4.2.6.8 and 6.1.1.4'
O O 0.0106 0.0060 'International Tables Vol C Tables 4.2.6.8 and 6.1.1.4'

_computing_data_collection       'APEX2 (Bruker AXS Inc., 2014)'
_computing_cell_refinement       'SAINT V8.34A (Bruker AXS Inc., 2013)'
_computing_data_reduction        'SAINT V8.34A (Bruker AXS Inc., 2013)'
_computing_structure_solution    'SHELXT (Bruker AXS Inc., 2014)'
_computing_structure_refinement  'SHELXL-2014/6 (Sheldrick, 2014)'
_computing_molecular_graphics    'XP (Bruker AXS Inc., 2014)'
_computing_publication_material  'APEX2 (Bruker AXS Inc., 2014)'

loop_
_atom_site_type_symbol
_atom_site_label
_atom_site_fract_x
_atom_site_fract_y
_atom_site_fract_z
_atom_site_U_iso_or_equiv
_atom_site_adp_type
_atom_site_calc_flag
_atom_site_refinement_flags_adp
_atom_site_refinement_flags_occupancy
_atom_site_refinement_flags_posn
_atom_site_occupancy
_atom_site_disorder_assembly
_atom_site_disorder_group
B B1 -0.0052(3) 0.6950(3) 0.11270(9) 0.0312(6) Uani d . . . 1 . .
B B2 0.2135(3) 0.6811(3) 0.17800(9) 0.0312(6) Uani d . . . 1 . .
C C1 0.0568(2) 0.7138(2) 0.19118(7) 0.0288(5) Uani d . . . 1 . .
C C2 -0.1308(2) 0.7419(3) 0.23151(7) 0.0344(6) Uani d . . . 1 . .
H H2A -0.1492 0.8399 0.244 0.041 Uiso calc U . R 1 . .
H H2B -0.1779 0.6663 0.2486 0.041 Uiso calc U . R 1 . .
C C3 -0.1857(2) 0.7357(3) 0.18285(8) 0.0320(6) Uani d . . . 1 . .
C C4 -0.2716(3) 0.8738(3) 0.17117(8) 0.0382(6) Uani d . . . 1 . .
H H4A -0.2081 0.9584 0.1701 0.057 Uiso calc U . R 1 . .
H H4B -0.3391 0.8909 0.1934 0.057 Uiso calc U . R 1 . .
H H4C -0.3229 0.8607 0.1425 0.057 Uiso calc U . R 1 . .
C C5 -0.2725(3) 0.5983(3) 0.17177(8) 0.0383(6) Uani d . . . 1 . .
H H5A -0.2949 0.5935 0.1401 0.057 Uiso calc U . R 1 . .
H H5B -0.3602 0.602 0.1867 0.057 Uiso calc U . R 1 . .
H H5C -0.2183 0.511 0.1814 0.057 Uiso calc U . R 1 . .
C C6 0.2291(2) 0.7902(3) 0.13774(7) 0.0309(6) Uani d . . . 1 . .
C C7 0.3249(3) 0.9227(3) 0.08553(8) 0.0405(6) Uani d . . . 1 . .
H H7A 0.3788 0.8639 0.0652 0.049 Uiso calc U . R 1 . .
H H7B 0.3562 1.0264 0.0843 0.049 Uiso calc U . R 1 . .
C C8 0.1657(3) 0.9107(3) 0.07319(7) 0.0360(6) Uani d . . . 1 . .
C C9 0.0946(3) 1.0578(3) 0.07967(9) 0.0442(7) Uani d . . . 1 . .
H H9A -0.0078 1.0467 0.0744 0.066 Uiso calc U . R 1 . .
H H9B 0.1287 1.1298 0.0591 0.066 Uiso calc U . R 1 . .
H H9C 0.1171 1.092 0.1097 0.066 Uiso calc U . R 1 . .
C C10 0.1360(3) 0.8506(3) 0.02731(8) 0.0435(7) Uani d . . . 1 . .
H H10A 0.1789 0.753 0.0253 0.065 Uiso calc U . R 1 . .
H H10B 0.1761 0.917 0.0063 0.065 Uiso calc U . R 1 . .
H H10C 0.0337 0.843 0.0207 0.065 Uiso calc U . R 1 . .
C C11 0.0663(2) 0.5314(3) 0.11567(7) 0.0327(6) Uani d . . . 1 . .
H H11A -0.0082 0.4581 0.1204 0.039 Uiso calc U . R 1 . .
H H11B 0.1054 0.5086 0.0874 0.039 Uiso calc U . R 1 . .
C C12 0.1859(2) 0.5154(3) 0.15283(7) 0.0323(6) Uani d . . . 1 . .
H H12 0.1495 0.4475 0.1751 0.039 Uiso calc U . R 1 . .
C C13 0.3184(2) 0.4471(3) 0.13821(7) 0.0306(6) Uani d . . . 1 . .
C C14 0.3868(2) 0.5003(3) 0.10295(7) 0.0349(6) Uani d . . . 1 . .
H H14 0.3497 0.5848 0.0879 0.042 Uiso calc U . R 1 . .
C C15 0.5066(2) 0.4352(3) 0.08896(8) 0.0361(6) Uani d . . . 1 . .
H H15 0.5499 0.4758 0.0647 0.043 Uiso calc U . R 1 . .
C C16 0.5650(3) 0.3113(3) 0.10965(8) 0.0365(6) Uani d . . . 1 . .
C C17 0.6966(3) 0.2421(3) 0.09456(9) 0.0487(7) Uani d . . . 1 . .
H H17A 0.686 0.2278 0.0628 0.073 Uiso calc U . R 1 . .
H H17B 0.7122 0.1468 0.109 0.073 Uiso calc U . R 1 . .
H H17C 0.7774 0.3066 0.102 0.073 Uiso calc U . R 1 . .
C C18 0.4982(3) 0.2561(3) 0.14520(8) 0.0404(7) Uani d . . . 1 . .
H H18 0.5354 0.1714 0.16 0.048 Uiso calc U . R 1 . .
C C19 0.3780(3) 0.3229(3) 0.15928(8) 0.0376(6) Uani d . . . 1 . .
H H19 0.3353 0.2833 0.1838 0.045 Uiso calc U . R 1 . .
C C20 -0.1295(2) 0.7137(3) 0.07451(7) 0.0332(6) Uani d . . . 1 . .
C C21 -0.2125(2) 0.8398(3) 0.06846(8) 0.0353(6) Uani d . . . 1 . .
H H21 -0.1975 0.9193 0.0884 0.042 Uiso calc U . R 1 . .
C C22 -0.3163(3) 0.8535(3) 0.03438(8) 0.0401(6) Uani d . . . 1 . .
H H22 -0.3723 0.9401 0.0318 0.048 Uiso calc U . R 1 . .
C C23 -0.3383(3) 0.7417(3) 0.00425(8) 0.0447(7) Uani d . . . 1 . .
H H23 -0.4089 0.7507 -0.0192 0.054 Uiso calc U . R 1 . .
C C24 -0.2565(3) 0.6166(3) 0.00857(8) 0.0425(7) Uani d . . . 1 . .
H H24 -0.2699 0.5395 -0.0122 0.051 Uiso calc U . R 1 . .
C C25 -0.1549(3) 0.6024(3) 0.04301(7) 0.0366(6) Uani d . . . 1 . .
H H25 -0.1005 0.5147 0.0455 0.044 Uiso calc U . R 1 . .
C C26 0.3313(2) 0.6900(3) 0.21805(7) 0.0295(5) Uani d . . . 1 . .
C C27 0.4119(2) 0.8162(3) 0.22727(8) 0.0338(6) Uani d . . . 1 . .
H H27 0.4015 0.8978 0.2079 0.041 Uiso calc U . R 1 . .
C C28 0.5061(3) 0.8261(3) 0.26355(8) 0.0359(6) Uani d . . . 1 . .
H H28 0.5604 0.9132 0.2684 0.043 Uiso calc U . R 1 . .
C C29 0.5225(3) 0.7120(3) 0.29283(8) 0.0381(6) Uani d . . . 1 . .
H H29 0.5872 0.7192 0.3179 0.046 Uiso calc U . R 1 . .
C C30 0.4430(3) 0.5868(3) 0.28504(8) 0.0375(6) Uani d . . . 1 . .
H H30 0.4517 0.5073 0.3052 0.045 Uiso calc U . R 1 . .
C C31 0.3508(3) 0.5757(3) 0.24835(8) 0.0361(6) Uani d . . . 1 . .
H H31 0.2988 0.4873 0.2435 0.043 Uiso calc U . R 1 . .
N N1 -0.04817(19) 0.7289(2) 0.16161(6) 0.0296(5) Uani d . . . 1 . .
N N2 0.1261(2) 0.8038(2) 0.10750(6) 0.0311(5) Uani d . . . 1 . .
O O1 0.02021(16) 0.71392(17) 0.23239(5) 0.0318(4) Uani d . . . 1 . .
O O2 0.34607(16) 0.86605(18) 0.12970(5) 0.0355(4) Uani d . . . 1 . .

loop_
_atom_site_aniso_label
_atom_site_aniso_U_11
_atom_site_aniso_U_22
_atom_site_aniso_U_33
_atom_site_aniso_U_12
_atom_site_aniso_U_13
_atom_site_aniso_U_23
B1 0.0301(15) 0.0352(16) 0.0277(15) -0.0034(12) -0.0027(11) -0.0011(12)
B2 0.0306(15) 0.0335(16) 0.0285(15) -0.0005(12) -0.0043(11) -0.0005(12)
C1 0.0355(14) 0.0232(12) 0.0270(13) -0.0022(10) -0.0028(10) -0.0004(10)
C2 0.0270(13) 0.0446(15) 0.0311(13) 0.0005(11) -0.0011(10) -0.0019(11)
C3 0.0295(13) 0.0352(14) 0.0311(13) -0.0005(11) -0.0004(10) -0.0003(11)
C4 0.0308(14) 0.0440(16) 0.0395(14) 0.0053(12) 0.0005(11) 0.0003(12)
C5 0.0334(14) 0.0418(15) 0.0384(14) -0.0042(12) -0.0054(11) 0.0014(12)
C6 0.0279(13) 0.0345(14) 0.0296(13) 0.0017(11) -0.0026(10) -0.0048(11)
C7 0.0405(15) 0.0495(17) 0.0310(14) -0.0051(12) -0.0007(11) 0.0100(12)
C8 0.0374(14) 0.0415(15) 0.0289(13) -0.0050(12) -0.0002(11) 0.0069(11)
C9 0.0462(16) 0.0423(16) 0.0434(16) -0.0028(13) -0.0010(12) 0.0062(13)
C10 0.0459(16) 0.0543(18) 0.0298(14) -0.0045(13) -0.0018(12) 0.0047(12)
C11 0.0293(13) 0.0402(15) 0.0276(13) -0.0012(11) -0.0053(10) -0.0039(11)
C12 0.0319(13) 0.0343(14) 0.0298(13) -0.0036(11) -0.0041(10) -0.0003(11)
C13 0.0312(13) 0.0332(14) 0.0260(12) 0.0005(11) -0.0079(10) -0.0038(11)
C14 0.0374(14) 0.0384(15) 0.0275(13) 0.0022(12) -0.0073(11) -0.0019(11)
C15 0.0345(14) 0.0425(15) 0.0305(13) -0.0020(12) -0.0045(11) -0.0047(12)
C16 0.0350(14) 0.0375(15) 0.0354(14) 0.0004(11) -0.0092(11) -0.0091(12)
C17 0.0445(16) 0.0491(18) 0.0513(17) 0.0106(13) -0.0044(13) -0.0091(14)
C18 0.0424(16) 0.0372(15) 0.0395(15) 0.0044(12) -0.0103(12) 0.0000(12)
C19 0.0422(15) 0.0381(15) 0.0319(14) 0.0004(12) -0.0018(11) -0.0018(12)
C20 0.0295(13) 0.0407(15) 0.0293(13) -0.0030(11) 0.0006(10) 0.0003(11)
C21 0.0309(13) 0.0423(15) 0.0318(13) -0.0017(11) -0.0039(10) 0.0002(11)
C22 0.0324(14) 0.0502(17) 0.0367(14) 0.0028(12) -0.0045(11) 0.0094(13)
C23 0.0383(15) 0.0598(19) 0.0337(15) -0.0071(14) -0.0126(12) 0.0048(14)
C24 0.0443(16) 0.0506(18) 0.0311(14) -0.0059(13) -0.0076(12) -0.0035(13)
C25 0.0377(14) 0.0403(15) 0.0308(14) -0.0013(12) -0.0052(11) -0.0009(12)
C26 0.0253(12) 0.0344(14) 0.0285(13) 0.0009(10) -0.0006(10) -0.0026(11)
C27 0.0321(13) 0.0379(15) 0.0312(13) -0.0005(11) 0.0003(11) 0.0018(11)
C28 0.0346(14) 0.0380(15) 0.0342(14) -0.0049(11) -0.0048(11) -0.0048(12)
C29 0.0352(14) 0.0446(16) 0.0322(14) 0.0045(12) -0.0119(11) -0.0043(12)
C30 0.0407(15) 0.0367(15) 0.0337(14) 0.0038(12) -0.0071(11) 0.0024(12)
C31 0.0387(15) 0.0335(14) 0.0349(14) -0.0013(11) -0.0054(11) -0.0017(12)
N1 0.0269(11) 0.0340(11) 0.0270(10) -0.0006(9) -0.0046(8) -0.0013(9)
N2 0.0329(11) 0.0354(12) 0.0243(10) -0.0016(9) -0.0033(8) 0.0010(9)
O1 0.0305(9) 0.0387(10) 0.0254(9) 0.0004(7) -0.0024(7) -0.0002(7)
O2 0.0318(9) 0.0427(10) 0.0310(9) -0.0051(8) -0.0034(7) 0.0052(8)

_geom_special_details            
;
All esds (except the esd in the dihedral angle between two l.s. planes)
are estimated using the full covariance matrix.  The cell esds are taken
into account individually in the estimation of esds in distances, angles
and torsion angles; correlations between esds in cell parameters are only
used when they are defined by crystal symmetry.  An approximate (isotropic)
treatment of cell esds is used for estimating esds involving l.s. planes.
;

loop_
_geom_bond_atom_site_label_1
_geom_bond_atom_site_label_2
_geom_bond_site_symmetry_2
_geom_bond_distance
_geom_bond_publ_flag
B1 N2 . 1.609(3) ?
B1 C20 . 1.610(4) ?
B1 N1 . 1.611(3) ?
B1 C11 . 1.634(4) ?
B2 C1 . 1.598(4) ?
B2 C6 . 1.598(4) ?
B2 C26 . 1.602(3) ?
B2 C12 . 1.704(4) ?
C1 N1 . 1.305(3) ?
C1 O1 . 1.334(3) ?
C2 O1 . 1.455(3) ?
C2 C3 . 1.545(3) ?
C3 N1 . 1.502(3) ?
C3 C5 . 1.521(3) ?
C3 C4 . 1.526(3) ?
C6 N2 . 1.304(3) ?
C6 O2 . 1.345(3) ?
C7 O2 . 1.449(3) ?
C7 C8 . 1.536(3) ?
C8 N2 . 1.499(3) ?
C8 C10 . 1.516(3) ?
C8 C9 . 1.517(4) ?
C11 C12 . 1.557(3) ?
C12 C13 . 1.500(3) ?
C13 C14 . 1.388(3) ?
C13 C19 . 1.400(3) ?
C14 C15 . 1.378(3) ?
C15 C16 . 1.389(3) ?
C16 C18 . 1.393(4) ?
C16 C17 . 1.501(3) ?
C18 C19 . 1.388(3) ?
C20 C21 . 1.396(3) ?
C20 C25 . 1.407(3) ?
C21 C22 . 1.389(3) ?
C22 C23 . 1.379(4) ?
C23 C24 . 1.378(4) ?
C24 C25 . 1.384(3) ?
C26 C31 . 1.397(3) ?
C26 C27 . 1.397(3) ?
C27 C28 . 1.379(3) ?
C28 C29 . 1.373(3) ?
C29 C30 . 1.378(4) ?
C30 C31 . 1.378(3) ?

loop_
_geom_angle_atom_site_label_1
_geom_angle_atom_site_label_2
_geom_angle_atom_site_label_3
_geom_angle_site_symmetry_1
_geom_angle_site_symmetry_3
_geom_angle
_geom_angle_publ_flag
N2 B1 C20 . . 113.33(19) ?
N2 B1 N1 . . 102.97(18) ?
C20 B1 N1 . . 115.8(2) ?
N2 B1 C11 . . 104.04(19) ?
C20 B1 C11 . . 114.6(2) ?
N1 B1 C11 . . 104.72(18) ?
C1 B2 C6 . . 102.69(19) ?
C1 B2 C26 . . 114.15(19) ?
C6 B2 C26 . . 117.5(2) ?
C1 B2 C12 . . 99.39(18) ?
C6 B2 C12 . . 102.64(18) ?
C26 B2 C12 . . 117.9(2) ?
N1 C1 O1 . . 114.8(2) ?
N1 C1 B2 . . 121.5(2) ?
O1 C1 B2 . . 123.4(2) ?
O1 C2 C3 . . 105.97(17) ?
N1 C3 C5 . . 110.10(19) ?
N1 C3 C4 . . 113.56(19) ?
C5 C3 C4 . . 110.5(2) ?
N1 C3 C2 . . 100.17(17) ?
C5 C3 C2 . . 112.7(2) ?
C4 C3 C2 . . 109.5(2) ?
N2 C6 O2 . . 114.1(2) ?
N2 C6 B2 . . 120.1(2) ?
O2 C6 B2 . . 125.7(2) ?
O2 C7 C8 . . 105.83(18) ?
N2 C8 C10 . . 112.2(2) ?
N2 C8 C9 . . 110.07(19) ?
C10 C8 C9 . . 112.6(2) ?
N2 C8 C7 . . 99.51(19) ?
C10 C8 C7 . . 111.6(2) ?
C9 C8 C7 . . 110.2(2) ?
C12 C11 B1 . . 113.86(19) ?
C13 C12 C11 . . 113.82(18) ?
C13 C12 B2 . . 113.34(18) ?
C11 C12 B2 . . 109.20(19) ?
C14 C13 C19 . . 116.4(2) ?
C14 C13 C12 . . 122.6(2) ?
C19 C13 C12 . . 121.1(2) ?
C15 C14 C13 . . 122.4(2) ?
C14 C15 C16 . . 121.2(2) ?
C15 C16 C18 . . 117.3(2) ?
C15 C16 C17 . . 120.9(2) ?
C18 C16 C17 . . 121.8(2) ?
C19 C18 C16 . . 121.1(2) ?
C18 C19 C13 . . 121.6(2) ?
C21 C20 C25 . . 115.6(2) ?
C21 C20 B1 . . 124.1(2) ?
C25 C20 B1 . . 120.2(2) ?
C22 C21 C20 . . 122.5(2) ?
C23 C22 C21 . . 120.2(3) ?
C24 C23 C22 . . 119.1(2) ?
C23 C24 C25 . . 120.5(3) ?
C24 C25 C20 . . 122.2(2) ?
C31 C26 C27 . . 115.6(2) ?
C31 C26 B2 . . 121.6(2) ?
C27 C26 B2 . . 122.6(2) ?
C28 C27 C26 . . 122.1(2) ?
C29 C28 C27 . . 120.9(2) ?
C28 C29 C30 . . 118.4(2) ?
C29 C30 C31 . . 120.7(2) ?
C30 C31 C26 . . 122.3(2) ?
C1 N1 C3 . . 110.35(18) ?
C1 N1 B1 . . 113.21(19) ?
C3 N1 B1 . . 134.21(18) ?
C6 N2 C8 . . 110.30(19) ?
C6 N2 B1 . . 114.76(19) ?
C8 N2 B1 . . 134.67(19) ?
C1 O1 C2 . . 107.81(17) ?
C6 O2 C7 . . 107.00(18) ?

_shelx_res_file                  
;
TITL rei264s_0m in P2(1)/n
CELL 0.71073   9.49790   9.08990  30.64670  90.0000  94.1192  90.0000
ZERR    4.00   0.00230   0.00220   0.00730   0.0000   0.0027   0.0000
LATT 1
SYMM 0.5-X, 0.5+Y, 0.5-Z
SFAC C  H  B  N  O
UNIT 124  144  8  8  8
omit 0   0   2
omit -1   0   1
omit 0   1   1
omit -3   3   1
omit 1   0   1
omit 1   3   2
L.S. 4
ACTA
BOND
FMAP 2
PLAN 20
SIZE 0.360 0.400 0.420
TEMP -170
WGHT    0.085500
FVAR       0.15196
MOLE 1
B1    3   -0.005227    0.694987    0.112702    11.00000    0.03011    0.03521 =
         0.02774   -0.00112   -0.00270   -0.00337
B2    3    0.213479    0.681108    0.178003    11.00000    0.03063    0.03349 =
         0.02851   -0.00051   -0.00434   -0.00053
C1    1    0.056766    0.713812    0.191182    11.00000    0.03551    0.02315 =
         0.02705   -0.00044   -0.00284   -0.00215
C2    1   -0.130848    0.741938    0.231509    11.00000    0.02700    0.04461 =
         0.03114   -0.00186   -0.00112    0.00046
AFIX  23
H2A   2   -0.149199    0.839879    0.244042    11.00000   -1.20000
H2B   2   -0.177946    0.666305    0.248581    11.00000   -1.20000
AFIX   0
C3    1   -0.185685    0.735710    0.182848    11.00000    0.02947    0.03522 =
         0.03105   -0.00035   -0.00043   -0.00052
C4    1   -0.271642    0.873774    0.171169    11.00000    0.03081    0.04402 =
         0.03954    0.00029    0.00047    0.00532
AFIX 137
H4A   2   -0.208104    0.958446    0.170118    11.00000   -1.50000
H4B   2   -0.339137    0.890872    0.193363    11.00000   -1.50000
H4C   2   -0.322900    0.860687    0.142525    11.00000   -1.50000
AFIX   0
C5    1   -0.272489    0.598319    0.171771    11.00000    0.03344    0.04181 =
         0.03837    0.00135   -0.00543   -0.00418
AFIX 137
H5A   2   -0.294865    0.593492    0.140086    11.00000   -1.50000
H5B   2   -0.360248    0.601983    0.186713    11.00000   -1.50000
H5C   2   -0.218271    0.510980    0.181380    11.00000   -1.50000
AFIX   0
C6    1    0.229117    0.790213    0.137735    11.00000    0.02787    0.03448 =
         0.02965   -0.00477   -0.00255    0.00173
C7    1    0.324904    0.922714    0.085527    11.00000    0.04046    0.04945 =
         0.03097    0.01001   -0.00067   -0.00515
AFIX  23
H7A   2    0.378793    0.863883    0.065243    11.00000   -1.20000
H7B   2    0.356198    1.026432    0.084327    11.00000   -1.20000
AFIX   0
C8    1    0.165688    0.910715    0.073193    11.00000    0.03739    0.04148 =
         0.02887    0.00689   -0.00017   -0.00499
C9    1    0.094634    1.057783    0.079670    11.00000    0.04618    0.04231 =
         0.04337    0.00615   -0.00105   -0.00283
AFIX 137
H9A   2   -0.007811    1.046654    0.074419    11.00000   -1.50000
H9B   2    0.128734    1.129755    0.059081    11.00000   -1.50000
H9C   2    0.117078    1.091951    0.109695    11.00000   -1.50000
AFIX   0
C10   1    0.135963    0.850609    0.027306    11.00000    0.04587    0.05433 =
         0.02977    0.00474   -0.00177   -0.00448
AFIX 137
H10A  2    0.178877    0.753015    0.025316    11.00000   -1.50000
H10B  2    0.176061    0.916985    0.006259    11.00000   -1.50000
H10C  2    0.033738    0.842977    0.020682    11.00000   -1.50000
AFIX   0
C11   1    0.066302    0.531437    0.115673    11.00000    0.02930    0.04022 =
         0.02760   -0.00386   -0.00525   -0.00121
AFIX  23
H11A  2   -0.008179    0.458111    0.120375    11.00000   -1.20000
H11B  2    0.105372    0.508646    0.087354    11.00000   -1.20000
AFIX   0
C12   1    0.185902    0.515401    0.152834    11.00000    0.03188    0.03430 =
         0.02977   -0.00025   -0.00412   -0.00362
AFIX  13
H12   2    0.149478    0.447456    0.175084    11.00000   -1.20000
AFIX   0
C13   1    0.318371    0.447096    0.138212    11.00000    0.03120    0.03318 =
         0.02604   -0.00378   -0.00790    0.00046
C14   1    0.386788    0.500342    0.102947    11.00000    0.03743    0.03837 =
         0.02752   -0.00189   -0.00732    0.00224
AFIX  43
H14   2    0.349712    0.584789    0.087902    11.00000   -1.20000
AFIX   0
C15   1    0.506556    0.435171    0.088957    11.00000    0.03446    0.04246 =
         0.03053   -0.00467   -0.00450   -0.00196
AFIX  43
H15   2    0.549944    0.475766    0.064703    11.00000   -1.20000
AFIX   0
C16   1    0.565015    0.311271    0.109648    11.00000    0.03497    0.03753 =
         0.03541   -0.00912   -0.00916    0.00038
C17   1    0.696553    0.242106    0.094564    11.00000    0.04448    0.04910 =
         0.05133   -0.00914   -0.00442    0.01063
AFIX 137
H17A  2    0.685973    0.227779    0.062804    11.00000   -1.50000
H17B  2    0.712169    0.146759    0.109035    11.00000   -1.50000
H17C  2    0.777402    0.306621    0.102004    11.00000   -1.50000
AFIX   0
C18   1    0.498159    0.256106    0.145197    11.00000    0.04244    0.03718 =
         0.03952    0.00002   -0.01034    0.00445
AFIX  43
H18   2    0.535411    0.171371    0.160050    11.00000   -1.20000
AFIX   0
C19   1    0.378018    0.322866    0.159284    11.00000    0.04218    0.03808 =
         0.03192   -0.00181   -0.00179    0.00038
AFIX  43
H19   2    0.335264    0.283323    0.183802    11.00000   -1.20000
AFIX   0
C20   1   -0.129481    0.713715    0.074510    11.00000    0.02946    0.04067 =
         0.02934    0.00031    0.00057   -0.00297
C21   1   -0.212510    0.839832    0.068458    11.00000    0.03090    0.04229 =
         0.03176    0.00018   -0.00387   -0.00166
AFIX  43
H21   2   -0.197457    0.919273    0.088390    11.00000   -1.20000
AFIX   0
C22   1   -0.316314    0.853517    0.034382    11.00000    0.03238    0.05020 =
         0.03666    0.00936   -0.00447    0.00280
AFIX  43
H22   2   -0.372279    0.940128    0.031829    11.00000   -1.20000
AFIX   0
C23   1   -0.338317    0.741666    0.004248    11.00000    0.03828    0.05983 =
         0.03366    0.00480   -0.01257   -0.00714
AFIX  43
H23   2   -0.408924    0.750732   -0.019171    11.00000   -1.20000
AFIX   0
C24   1   -0.256493    0.616561    0.008566    11.00000    0.04434    0.05057 =
         0.03113   -0.00354   -0.00764   -0.00590
AFIX  43
H24   2   -0.269936    0.539478   -0.012249    11.00000   -1.20000
AFIX   0
C25   1   -0.154894    0.602429    0.043007    11.00000    0.03766    0.04032 =
         0.03083   -0.00089   -0.00524   -0.00131
AFIX  43
H25   2   -0.100521    0.514714    0.045461    11.00000   -1.20000
AFIX   0
C26   1    0.331321    0.689980    0.218047    11.00000    0.02533    0.03443 =
         0.02847   -0.00258   -0.00062    0.00093
C27   1    0.411923    0.816215    0.227271    11.00000    0.03210    0.03785 =
         0.03124    0.00175    0.00030   -0.00046
AFIX  43
H27   2    0.401516    0.897812    0.207939    11.00000   -1.20000
AFIX   0
C28   1    0.506131    0.826140    0.263554    11.00000    0.03459    0.03796 =
         0.03423   -0.00485   -0.00481   -0.00487
AFIX  43
H28   2    0.560435    0.913161    0.268358    11.00000   -1.20000
AFIX   0
C29   1    0.522531    0.712022    0.292825    11.00000    0.03523    0.04465 =
         0.03221   -0.00434   -0.01190    0.00445
AFIX  43
H29   2    0.587221    0.719246    0.317855    11.00000   -1.20000
AFIX   0
C30   1    0.442959    0.586781    0.285045    11.00000    0.04073    0.03671 =
         0.03371    0.00242   -0.00707    0.00383
AFIX  43
H30   2    0.451682    0.507271    0.305176    11.00000   -1.20000
AFIX   0
C31   1    0.350841    0.575711    0.248349    11.00000    0.03870    0.03353 =
         0.03495   -0.00175   -0.00540   -0.00130
AFIX  43
H31   2    0.298787    0.487257    0.243491    11.00000   -1.20000
AFIX   0
N1    4   -0.048174    0.728883    0.161608    11.00000    0.02689    0.03402 =
         0.02702   -0.00127   -0.00461   -0.00063
N2    4    0.126144    0.803810    0.107503    11.00000    0.03291    0.03536 =
         0.02429    0.00095   -0.00330   -0.00158
O1    5    0.020206    0.713924    0.232394    11.00000    0.03046    0.03872 =
         0.02545   -0.00020   -0.00239    0.00039
O2    5    0.346068    0.866051    0.129699    11.00000    0.03180    0.04274 =
         0.03099    0.00524   -0.00342   -0.00514
HKLF 4

REM  rei264s_0m in P2(1)/n
REM R1 =  0.0595 for    3214 Fo > 4sig(Fo)  and  0.0938 for all    4811 data
REM    339 parameters refined using      0 restraints

END

WGHT      0.0855      0.0000

REM Highest difference peak  0.280,  deepest hole -0.365,  1-sigma level  0.071
Q1    1   0.6141  0.8545  0.2573  11.00000  0.05    0.28
Q2    1   0.5728  0.7398  0.2615  11.00000  0.05    0.23
Q3    1  -0.1973  0.7442  0.2542  11.00000  0.05    0.23
Q4    1   0.5708  0.2989  0.1362  11.00000  0.05    0.22
Q5    1   0.7363  0.3130  0.0642  11.00000  0.05    0.22
Q6    1   0.1041  0.7011  0.2589  11.00000  0.05    0.22
Q7    1  -0.0717  0.7167  0.2333  11.00000  0.05    0.21
Q8    1   0.3182  0.4390  0.1110  11.00000  0.05    0.21
Q9    1  -0.0777  0.5396  0.0378  11.00000  0.05    0.20
Q10   1   0.1371  0.6878  0.1837  11.00000  0.05    0.20
Q11   1  -0.1354  0.6186  0.0054  11.00000  0.05    0.20
Q12   1  -0.1215  0.6948  0.2659  11.00000  0.05    0.20
Q13   1  -0.2256  0.7280 -0.0002  11.00000  0.05    0.20
Q14   1   0.6405  0.2361  0.1737  11.00000  0.05    0.20
Q15   1   0.2993  0.2559  0.1669  11.00000  0.05    0.20
Q16   1   0.5491  0.5881  0.2733  11.00000  0.05    0.20
Q17   1   0.4038  0.8156  0.2670  11.00000  0.05    0.19
Q18   1   0.1588  1.1394  0.0710  11.00000  0.05    0.19
Q19   1  -0.2811  0.8340 -0.0014  11.00000  0.05    0.19
Q20   1   0.6219  0.2386  0.1363  11.00000  0.05    0.19
;
_shelx_res_checksum              18367
####################################################################### 
# 
# This file contains crystal structure data downloaded from the 
# Cambridge Structural Database (CSD) hosted by the Cambridge 
# Crystallographic Data Centre (CCDC).
# 
# Full information about CCDC data access policies and citation 
# guidelines are available at http://www.ccdc.cam.ac.uk/access/V1 
# 
# Audit and citation data items may have been added by the CCDC. 
# Please retain this information to preserve the provenance of 
# this file and to allow appropriate attribution of the data. 
# 
#######################################################################

data_I
_database_code_depnum_ccdc_archive 'CCDC 1418727'
_audit_update_record             
;
2015-08-14 deposited with the CCDC.
2015-09-23 downloaded from the CCDC.
;
_chemical_name_systematic        ?
_chemical_name_common            ?
_chemical_formula_moiety         ?
_chemical_formula_sum            'C30 H33 B2 Br N2 O2'
_chemical_formula_iupac          ?
_chemical_formula_weight         555.11

_chemical_melting_point          ?

_space_group_crystal_system      monoclinic
_space_group_name_H-M_alt        'P 1 21/n 1'
_space_group_name_Hall           '-P 2yn'
loop_
_space_group_symop_operation_xyz
'x, y, z'
'-x+1/2, y+1/2, -z+1/2'
'-x, -y, -z'
'x-1/2, -y-1/2, z-1/2'

_cell_length_a                   9.5066(6)
_cell_length_b                   9.2480(5)
_cell_length_c                   30.632(2)
_cell_angle_alpha                90
_cell_angle_beta                 94.399(3)
_cell_angle_gamma                90
_cell_volume                     2685.1(3)
_cell_formula_units_Z            4
_cell_measurement_reflns_used    1996
_cell_measurement_theta_min      2.5748
_cell_measurement_theta_max      21.9480
_cell_measurement_temperature    153.(2)

_exptl_crystal_description       block
_exptl_crystal_colour            colourless
_exptl_crystal_size_max          0.420
_exptl_crystal_size_mid          0.120
_exptl_crystal_size_min          0.110
_exptl_crystal_density_diffrn    1.373
_exptl_crystal_density_meas      ?
_exptl_crystal_density_method    'not measured'
_exptl_crystal_F_000             1152

_exptl_absorpt_coefficient_mu    1.562
_exptl_absorpt_correction_type   multi-scan
_exptl_absorpt_process_details   'SADABS V2014/5 (Bruker AXS Inc.)'
_exptl_absorpt_correction_T_min  0.60
_exptl_absorpt_correction_T_max  0.85

_exptl_special_details           
;
;

_diffrn_ambient_temperature      153.(2)

_diffrn_source                   'fine-focus sealed tube'
_diffrn_source_type              ?

_diffrn_radiation_type           MoK\a
_diffrn_radiation_wavelength     0.71073
_diffrn_radiation_monochromator  graphite
_diffrn_measurement_device_type  'CCD area detector'
_diffrn_measurement_method       'phi and omega scans'
_diffrn_detector_area_resol_mean 8.3333
_diffrn_reflns_number            17487
_diffrn_reflns_av_R_equivalents  0.0636
_diffrn_reflns_av_unetI/netI     0.1149
_diffrn_reflns_theta_min         2.30
_diffrn_reflns_theta_max         30.05
_diffrn_reflns_theta_full        30.05
_diffrn_measured_fraction_theta_max 0.982
_diffrn_measured_fraction_theta_full 0.982
_diffrn_reflns_limit_h_min       -7
_diffrn_reflns_limit_h_max       13
_diffrn_reflns_limit_k_min       -12
_diffrn_reflns_limit_k_max       12
_diffrn_reflns_limit_l_min       -43
_diffrn_reflns_limit_l_max       41

_refine_special_details          
;
;

_reflns_number_total             7720
_reflns_number_gt                4301
_reflns_threshold_expression     'I > 2\s(I)'

_refine_ls_structure_factor_coef Fsqd
_refine_ls_matrix_type           full
_refine_ls_R_factor_all          0.1277
_refine_ls_R_factor_gt           0.0583
_refine_ls_wR_factor_gt          0.1050
_refine_ls_wR_factor_ref         0.1268
_refine_ls_goodness_of_fit_ref   0.986
_refine_ls_restrained_S_all      0.986
_refine_ls_number_reflns         7720
_refine_ls_number_parameters     338
_refine_ls_number_restraints     0
_refine_ls_number_constraints    ?
_refine_ls_hydrogen_treatment    constr
_refine_ls_weighting_scheme      calc
_refine_ls_weighting_details     
'w=1/[\s^2^(Fo^2^)+(0.0449P)^2^] where P=(Fo^2^+2Fc^2^)/3'

_atom_sites_solution_hydrogens   geom
_atom_sites_solution_primary     ?
_atom_sites_solution_secondary   ?

_refine_ls_shift/su_max          0.002
_refine_ls_shift/su_mean         0.000
_refine_diff_density_max         0.442
_refine_diff_density_min         -0.702
_refine_ls_extinction_method     none
_refine_ls_extinction_coef       ?

loop_
_atom_type_symbol
_atom_type_description
_atom_type_scat_dispersion_real
_atom_type_scat_dispersion_imag
_atom_type_scat_source
C C 0.0033 0.0016 'International Tables Vol C Tables 4.2.6.8 and 6.1.1.4'
H H 0.0000 0.0000 'International Tables Vol C Tables 4.2.6.8 and 6.1.1.4'
B B 0.0013 0.0007 'International Tables Vol C Tables 4.2.6.8 and 6.1.1.4'
N N 0.0061 0.0033 'International Tables Vol C Tables 4.2.6.8 and 6.1.1.4'
O O 0.0106 0.0060 'International Tables Vol C Tables 4.2.6.8 and 6.1.1.4'
Br Br -0.2901 2.4595 'International Tables Vol C Tables 4.2.6.8 and 6.1.1.4'

_computing_data_collection       'APEX2 (Bruker AXS Inc., 2014)'
_computing_cell_refinement       'SAINT V8.34A (Bruker AXS Inc., 2013)'
_computing_data_reduction        'SAINT V8.34A (Bruker AXS Inc., 2013)'
_computing_structure_solution    'SHELXT (Bruker AXS Inc., 2014)'
_computing_structure_refinement  'SHELXL-2014/7 (Sheldrick, 2014)'
_computing_molecular_graphics    'XP (Bruker AXS Inc., 2014)'
_computing_publication_material  'APEX2 (Bruker AXS Inc., 2014)'

loop_
_atom_site_type_symbol
_atom_site_label
_atom_site_fract_x
_atom_site_fract_y
_atom_site_fract_z
_atom_site_U_iso_or_equiv
_atom_site_adp_type
_atom_site_calc_flag
_atom_site_refinement_flags_adp
_atom_site_refinement_flags_occupancy
_atom_site_refinement_flags_posn
_atom_site_occupancy
_atom_site_disorder_assembly
_atom_site_disorder_group
B B1 -0.0083(3) 0.7999(3) 0.61258(11) 0.0200(7) Uani d . . . 1 . .
B B2 0.2107(3) 0.8140(3) 0.67851(10) 0.0172(7) Uani d . . . 1 . .
Br Br1 0.71939(4) 1.26691(3) 0.59158(2) 0.03804(12) Uani d . . . 1 . .
C C1 -0.1330(3) 0.7807(3) 0.57442(9) 0.0207(6) Uani d . . . 1 . .
C C2 -0.2155(3) 0.6555(3) 0.56776(9) 0.0243(7) Uani d . . . 1 . .
H H2 -0.1982 0.5764 0.5872 0.029 Uiso calc U . R 1 . .
C C3 -0.3207(3) 0.6416(3) 0.53420(10) 0.0277(7) Uani d . . . 1 . .
H H3 -0.375 0.5555 0.5315 0.033 Uiso calc U . R 1 . .
C C4 -0.3467(3) 0.7535(3) 0.50457(10) 0.0338(8) Uani d . . . 1 . .
H H4 -0.418 0.7449 0.4812 0.041 Uiso calc U . R 1 . .
C C5 -0.2663(3) 0.8781(3) 0.50973(10) 0.0328(8) Uani d . . . 1 . .
H H5 -0.2821 0.9553 0.4895 0.039 Uiso calc U . R 1 . .
C C6 -0.1634(3) 0.8919(3) 0.54389(9) 0.0266(7) Uani d . . . 1 . .
H H6 -0.1115 0.9796 0.5468 0.032 Uiso calc U . R 1 . .
C C7 0.1654(3) 0.5911(3) 0.57279(9) 0.0234(7) Uani d . . . 1 . .
C C8 0.0944(4) 0.4454(3) 0.57805(11) 0.0365(8) Uani d . . . 1 . .
H H8A 0.117 0.4092 0.6078 0.055 Uiso calc U . R 1 . .
H H8B 0.1284 0.3766 0.5569 0.055 Uiso calc U . R 1 . .
H H8C -0.0081 0.4565 0.5728 0.055 Uiso calc U . R 1 . .
C C9 0.1374(4) 0.6525(3) 0.52714(10) 0.0353(8) Uani d . . . 1 . .
H H9A 0.0354 0.657 0.5196 0.053 Uiso calc U . R 1 . .
H H9B 0.1812 0.5903 0.5061 0.053 Uiso calc U . R 1 . .
H H9C 0.1775 0.75 0.5261 0.053 Uiso calc U . R 1 . .
C C10 0.3243(3) 0.5780(3) 0.58544(9) 0.0293(7) Uani d . . . 1 . .
H H10A 0.3549 0.4758 0.5843 0.035 Uiso calc U . R 1 . .
H H10B 0.3789 0.6356 0.5653 0.035 Uiso calc U . R 1 . .
C C11 0.2274(3) 0.7075(3) 0.63788(9) 0.0185(6) Uani d . . . 1 . .
C C12 0.0532(3) 0.7802(3) 0.69138(9) 0.0172(6) Uani d . . . 1 . .
C C13 -0.1342(3) 0.7506(3) 0.73158(9) 0.0253(7) Uani d . . . 1 . .
H H13A -0.1817 0.8249 0.7485 0.03 Uiso calc U . R 1 . .
H H13B -0.1523 0.6543 0.7441 0.03 Uiso calc U . R 1 . .
C C14 -0.1887(3) 0.7563(3) 0.68260(9) 0.0204(6) Uani d . . . 1 . .
C C15 -0.2764(3) 0.8903(3) 0.67165(10) 0.0293(7) Uani d . . . 1 . .
H H15A -0.2218 0.9766 0.6806 0.044 Uiso calc U . R 1 . .
H H15B -0.3626 0.8871 0.6873 0.044 Uiso calc U . R 1 . .
H H15C -0.3016 0.8937 0.64 0.044 Uiso calc U . R 1 . .
C C16 -0.2731(3) 0.6203(3) 0.67045(10) 0.0290(7) Uani d . . . 1 . .
H H16A -0.3218 0.6321 0.6413 0.043 Uiso calc U . R 1 . .
H H16B -0.3427 0.604 0.6919 0.043 Uiso calc U . R 1 . .
H H16C -0.2091 0.5372 0.6703 0.043 Uiso calc U . R 1 . .
C C17 0.0620(3) 0.9609(3) 0.61607(9) 0.0195(6) Uani d . . . 1 . .
H H17A 0.1015 0.9842 0.5879 0.023 Uiso calc U . R 1 . .
H H17B -0.0129 1.0323 0.6207 0.023 Uiso calc U . R 1 . .
C C18 0.1812(3) 0.9761(3) 0.65382(8) 0.0187(6) Uani d . . . 1 . .
H H18 0.1441 1.0419 0.6762 0.022 Uiso calc U . R 1 . .
C C19 0.3131(3) 1.0454(3) 0.63932(8) 0.0193(6) Uani d . . . 1 . .
C C20 0.3814(3) 0.9930(3) 0.60403(9) 0.0217(6) Uani d . . . 1 . .
H H20 0.3444 0.9096 0.5891 0.026 Uiso calc U . R 1 . .
C C21 0.5017(3) 1.0573(3) 0.58959(9) 0.0222(6) Uani d . . . 1 . .
H H21 0.5462 1.0187 0.5654 0.027 Uiso calc U . R 1 . .
C C22 0.5543(3) 1.1784(3) 0.61126(10) 0.0235(7) Uani d . . . 1 . .
C C23 0.4922(3) 1.2346(3) 0.64696(10) 0.0296(7) Uani d . . . 1 . .
H H23 0.5309 1.3172 0.6619 0.036 Uiso calc U . R 1 . .
C C24 0.3715(3) 1.1675(3) 0.66060(9) 0.0263(7) Uani d . . . 1 . .
H H24 0.3279 1.2059 0.685 0.032 Uiso calc U . R 1 . .
C C25 0.3286(3) 0.8050(3) 0.71886(9) 0.0178(6) Uani d . . . 1 . .
C C26 0.3472(3) 0.9179(3) 0.74928(9) 0.0237(7) Uani d . . . 1 . .
H H26 0.2943 1.0043 0.7443 0.028 Uiso calc U . R 1 . .
C C27 0.4397(3) 0.9082(3) 0.78621(10) 0.0300(7) Uani d . . . 1 . .
H H27 0.4473 0.986 0.8065 0.036 Uiso calc U . R 1 . .
C C28 0.5215(3) 0.7853(3) 0.79385(10) 0.0273(7) Uani d . . . 1 . .
H H28 0.5868 0.7789 0.8189 0.033 Uiso calc U . R 1 . .
C C29 0.5061(3) 0.6725(3) 0.76436(9) 0.0244(7) Uani d . . . 1 . .
H H29 0.5608 0.5873 0.7691 0.029 Uiso calc U . R 1 . .
C C30 0.4115(3) 0.6830(3) 0.72805(9) 0.0204(6) Uani d . . . 1 . .
H H30 0.4026 0.6035 0.7084 0.025 Uiso calc U . R 1 . .
N N1 0.1244(2) 0.6935(2) 0.60757(7) 0.0191(5) Uani d . . . 1 . .
N N2 -0.0505(2) 0.7638(2) 0.66171(7) 0.0169(5) Uani d . . . 1 . .
O O1 0.3449(2) 0.6339(2) 0.63007(6) 0.0237(5) Uani d . . . 1 . .
O O2 0.01677(19) 0.77866(19) 0.73282(6) 0.0198(4) Uani d . . . 1 . .

loop_
_atom_site_aniso_label
_atom_site_aniso_U_11
_atom_site_aniso_U_22
_atom_site_aniso_U_33
_atom_site_aniso_U_12
_atom_site_aniso_U_13
_atom_site_aniso_U_23
B1 0.0168(16) 0.0248(16) 0.0181(16) 0.0016(14) 0.0006(14) 0.0013(13)
B2 0.0132(16) 0.0205(15) 0.0173(16) -0.0016(13) -0.0034(14) 0.0007(12)
Br1 0.0323(2) 0.0393(2) 0.0425(2) -0.01707(16) 0.00231(16) 0.00717(16)
C1 0.0175(14) 0.0274(14) 0.0167(14) 0.0021(13) -0.0013(13) -0.0014(12)
C2 0.0220(16) 0.0295(16) 0.0211(16) 0.0004(13) -0.0010(14) -0.0021(12)
C3 0.0192(16) 0.0355(17) 0.0276(17) -0.0002(14) -0.0035(15) -0.0080(14)
C4 0.0273(17) 0.048(2) 0.0241(16) 0.0064(16) -0.0085(15) -0.0078(15)
C5 0.037(2) 0.0391(18) 0.0204(16) 0.0095(16) -0.0107(16) 0.0059(14)
C6 0.0267(17) 0.0291(15) 0.0230(16) 0.0015(14) -0.0055(15) 0.0017(13)
C7 0.0225(16) 0.0306(15) 0.0170(15) 0.0044(13) 0.0001(14) -0.0060(12)
C8 0.036(2) 0.0312(16) 0.043(2) 0.0028(15) 0.0045(17) -0.0104(15)
C9 0.033(2) 0.050(2) 0.0227(17) 0.0075(16) 0.0031(16) -0.0037(15)
C10 0.0266(18) 0.0383(17) 0.0230(16) 0.0050(14) 0.0013(15) -0.0091(14)
C11 0.0150(14) 0.0201(13) 0.0206(15) 0.0001(12) 0.0025(13) 0.0034(11)
C12 0.0187(14) 0.0154(12) 0.0173(14) 0.0032(11) 0.0009(12) 0.0007(11)
C13 0.0164(14) 0.0348(16) 0.0251(16) -0.0007(13) 0.0041(13) 0.0025(13)
C14 0.0115(13) 0.0284(15) 0.0209(14) -0.0002(12) -0.0002(12) 0.0006(12)
C15 0.0216(17) 0.0351(17) 0.0308(18) 0.0070(14) -0.0013(15) -0.0004(14)
C16 0.0217(17) 0.0352(17) 0.0306(18) -0.0055(14) 0.0060(15) -0.0019(14)
C17 0.0170(15) 0.0225(13) 0.0185(15) 0.0005(12) -0.0027(13) 0.0038(11)
C18 0.0170(15) 0.0210(13) 0.0177(14) 0.0025(12) -0.0005(13) -0.0030(11)
C19 0.0197(15) 0.0214(14) 0.0156(14) -0.0007(12) -0.0064(13) 0.0031(11)
C20 0.0199(15) 0.0259(15) 0.0187(15) -0.0057(13) -0.0023(13) 0.0021(12)
C21 0.0189(15) 0.0272(15) 0.0198(15) -0.0008(13) -0.0040(13) 0.0044(12)
C22 0.0210(16) 0.0212(14) 0.0271(17) -0.0057(13) -0.0056(14) 0.0076(12)
C23 0.0356(18) 0.0232(15) 0.0292(17) -0.0089(14) -0.0034(15) 0.0005(13)
C24 0.0338(19) 0.0249(15) 0.0198(16) -0.0020(14) -0.0007(15) -0.0035(12)
C25 0.0161(14) 0.0217(13) 0.0157(14) -0.0052(12) 0.0019(12) 0.0015(11)
C26 0.0205(16) 0.0246(14) 0.0252(16) 0.0006(12) -0.0033(14) 0.0009(12)
C27 0.037(2) 0.0273(16) 0.0240(17) -0.0054(14) -0.0089(16) -0.0019(13)
C28 0.0214(16) 0.0353(17) 0.0235(16) -0.0055(14) -0.0090(14) 0.0067(13)
C29 0.0212(16) 0.0269(15) 0.0249(16) 0.0039(13) 0.0005(14) 0.0088(13)
C30 0.0193(15) 0.0220(14) 0.0198(15) -0.0004(12) 0.0009(13) 0.0003(11)
N1 0.0165(12) 0.0248(12) 0.0154(12) -0.0010(10) -0.0024(11) -0.0023(10)
N2 0.0121(11) 0.0222(11) 0.0161(11) -0.0003(10) -0.0011(10) 0.0012(9)
O1 0.0175(11) 0.0312(11) 0.0221(11) 0.0054(9) -0.0004(9) -0.0061(9)
O2 0.0163(10) 0.0279(10) 0.0151(10) 0.0005(8) 0.0001(8) 0.0021(8)

_geom_special_details            
;
All esds (except the esd in the dihedral angle between two l.s. planes)
are estimated using the full covariance matrix.  The cell esds are taken
into account individually in the estimation of esds in distances, angles
and torsion angles; correlations between esds in cell parameters are only
used when they are defined by crystal symmetry.  An approximate (isotropic)
treatment of cell esds is used for estimating esds involving l.s. planes.
;

loop_
_geom_bond_atom_site_label_1
_geom_bond_atom_site_label_2
_geom_bond_site_symmetry_2
_geom_bond_distance
_geom_bond_publ_flag
B1 C1 . 1.609(4) ?
B1 N1 . 1.615(4) ?
B1 N2 . 1.622(4) ?
B1 C17 . 1.632(4) ?
B2 C11 . 1.605(4) ?
B2 C25 . 1.606(4) ?
B2 C12 . 1.608(4) ?
B2 C18 . 1.693(4) ?
Br1 C22 . 1.908(3) ?
C1 C2 . 1.405(4) ?
C1 C6 . 1.405(4) ?
C2 C3 . 1.384(4) ?
C3 C4 . 1.386(4) ?
C4 C5 . 1.385(4) ?
C5 C6 . 1.382(4) ?
C7 N1 . 1.499(3) ?
C7 C9 . 1.514(4) ?
C7 C8 . 1.522(4) ?
C7 C10 . 1.535(4) ?
C10 O1 . 1.461(3) ?
C11 N1 . 1.303(3) ?
C11 O1 . 1.345(3) ?
C12 N2 . 1.298(3) ?
C12 O2 . 1.341(3) ?
C13 O2 . 1.456(3) ?
C13 C14 . 1.550(4) ?
C14 N2 . 1.506(3) ?
C14 C15 . 1.517(4) ?
C14 C16 . 1.523(4) ?
C17 C18 . 1.562(4) ?
C18 C19 . 1.505(4) ?
C19 C20 . 1.390(4) ?
C19 C24 . 1.398(4) ?
C20 C21 . 1.391(4) ?
C21 C22 . 1.376(4) ?
C22 C23 . 1.383(4) ?
C23 C24 . 1.396(4) ?
C25 C30 . 1.392(4) ?
C25 C26 . 1.402(4) ?
C26 C27 . 1.381(4) ?
C27 C28 . 1.386(4) ?
C28 C29 . 1.380(4) ?
C29 C30 . 1.378(4) ?

loop_
_geom_angle_atom_site_label_1
_geom_angle_atom_site_label_2
_geom_angle_atom_site_label_3
_geom_angle_site_symmetry_1
_geom_angle_site_symmetry_3
_geom_angle
_geom_angle_publ_flag
C1 B1 N1 . . 113.6(2) ?
C1 B1 N2 . . 115.5(2) ?
N1 B1 N2 . . 102.3(2) ?
C1 B1 C17 . . 115.0(2) ?
N1 B1 C17 . . 104.1(2) ?
N2 B1 C17 . . 104.8(2) ?
C11 B2 C25 . . 117.4(2) ?
C11 B2 C12 . . 102.7(2) ?
C25 B2 C12 . . 114.2(2) ?
C11 B2 C18 . . 102.7(2) ?
C25 B2 C18 . . 118.1(2) ?
C12 B2 C18 . . 99.0(2) ?
C2 C1 C6 . . 115.0(3) ?
C2 C1 B1 . . 124.6(2) ?
C6 C1 B1 . . 120.4(3) ?
C3 C2 C1 . . 123.2(3) ?
C2 C3 C4 . . 120.0(3) ?
C5 C4 C3 . . 118.5(3) ?
C6 C5 C4 . . 121.0(3) ?
C5 C6 C1 . . 122.3(3) ?
N1 C7 C9 . . 112.5(2) ?
N1 C7 C8 . . 110.0(2) ?
C9 C7 C8 . . 112.4(2) ?
N1 C7 C10 . . 100.1(2) ?
C9 C7 C10 . . 111.3(3) ?
C8 C7 C10 . . 109.8(2) ?
O1 C10 C7 . . 105.5(2) ?
N1 C11 O1 . . 114.4(2) ?
N1 C11 B2 . . 120.0(2) ?
O1 C11 B2 . . 125.6(2) ?
N2 C12 O2 . . 115.1(2) ?
N2 C12 B2 . . 121.5(2) ?
O2 C12 B2 . . 123.1(2) ?
O2 C13 C14 . . 106.0(2) ?
N2 C14 C15 . . 110.6(2) ?
N2 C14 C16 . . 113.2(2) ?
C15 C14 C16 . . 110.5(2) ?
N2 C14 C13 . . 100.1(2) ?
C15 C14 C13 . . 112.3(2) ?
C16 C14 C13 . . 109.8(2) ?
C18 C17 B1 . . 113.6(2) ?
C19 C18 C17 . . 113.1(2) ?
C19 C18 B2 . . 113.3(2) ?
C17 C18 B2 . . 109.7(2) ?
C20 C19 C24 . . 116.8(3) ?
C20 C19 C18 . . 122.1(2) ?
C24 C19 C18 . . 121.1(3) ?
C19 C20 C21 . . 122.9(3) ?
C22 C21 C20 . . 118.2(3) ?
C21 C22 C23 . . 121.7(3) ?
C21 C22 Br1 . . 118.3(2) ?
C23 C22 Br1 . . 120.0(2) ?
C22 C23 C24 . . 118.7(3) ?
C23 C24 C19 . . 121.7(3) ?
C30 C25 C26 . . 115.4(3) ?
C30 C25 B2 . . 123.3(2) ?
C26 C25 B2 . . 121.2(2) ?
C27 C26 C25 . . 122.4(3) ?
C26 C27 C28 . . 120.4(3) ?
C29 C28 C27 . . 118.6(3) ?
C30 C29 C28 . . 120.3(3) ?
C29 C30 C25 . . 123.0(3) ?
C11 N1 C7 . . 110.2(2) ?
C11 N1 B1 . . 114.9(2) ?
C7 N1 B1 . . 134.4(2) ?
C12 N2 C14 . . 110.4(2) ?
C12 N2 B1 . . 113.4(2) ?
C14 N2 B1 . . 133.6(2) ?
C11 O1 C10 . . 107.0(2) ?
C12 O2 C13 . . 107.6(2) ?

_shelx_res_file                  
;
rei271.res created by SHELXL-2014/7

TITL rei271 in P2(1)/n
CELL 0.71073   9.50660   9.24800  30.63210  90.0000  94.3987  90.0000
ZERR    4.00   0.00060   0.00050   0.00200   0.0000   0.0027   0.0000
LATT 1
SYMM 0.5-X, 0.5+Y, 0.5-Z
SFAC C  H  B  N  O  Br
UNIT 120  132  8  8  8  4
omit -1   0   1
omit 0   0   2
omit 0   1   2
L.S. 4
ACTA
BOND
FMAP 2
PLAN 5
SIZE 0.11 0.12 0.42
TEMP -120
WGHT    0.044900
FVAR       0.11951
MOLE 1
B1    3   -0.008275    0.799852    0.612576    11.00000    0.01678    0.02483 =
         0.01815    0.00127    0.00061    0.00163
B2    3    0.210665    0.813968    0.678512    11.00000    0.01320    0.02048 =
         0.01729    0.00066   -0.00335   -0.00159
BR1   6    0.719387    1.266910    0.591585    11.00000    0.03226    0.03928 =
         0.04250    0.00717    0.00231   -0.01707
C1    1   -0.132969    0.780675    0.574423    11.00000    0.01755    0.02740 =
         0.01673   -0.00143   -0.00130    0.00209
C2    1   -0.215457    0.655467    0.567756    11.00000    0.02198    0.02954 =
         0.02113   -0.00208   -0.00096    0.00038
AFIX  43
H2    2   -0.198185    0.576400    0.587231    11.00000   -1.20000
AFIX   0
C3    1   -0.320666    0.641646    0.534203    11.00000    0.01921    0.03553 =
         0.02760   -0.00797   -0.00350   -0.00016
AFIX  43
H3    2   -0.375045    0.555485    0.531481    11.00000   -1.20000
AFIX   0
C4    1   -0.346692    0.753530    0.504567    11.00000    0.02730    0.04849 =
         0.02408   -0.00783   -0.00852    0.00640
AFIX  43
H4    2   -0.418042    0.744938    0.481243    11.00000   -1.20000
AFIX   0
C5    1   -0.266319    0.878119    0.509732    11.00000    0.03684    0.03910 =
         0.02040    0.00591   -0.01072    0.00953
AFIX  43
H5    2   -0.282143    0.955315    0.489489    11.00000   -1.20000
AFIX   0
C6    1   -0.163429    0.891885    0.543887    11.00000    0.02673    0.02906 =
         0.02297    0.00172   -0.00552    0.00150
AFIX  43
H6    2   -0.111500    0.979566    0.546821    11.00000   -1.20000
AFIX   0
C7    1    0.165425    0.591139    0.572790    11.00000    0.02247    0.03059 =
         0.01700   -0.00600    0.00006    0.00443
C8    1    0.094351    0.445364    0.578046    11.00000    0.03556    0.03119 =
         0.04297   -0.01045    0.00450    0.00275
AFIX 137
H8A   2    0.116989    0.409182    0.607828    11.00000   -1.50000
H8B   2    0.128366    0.376587    0.556911    11.00000   -1.50000
H8C   2   -0.008066    0.456463    0.572785    11.00000   -1.50000
AFIX   0
C9    1    0.137406    0.652530    0.527139    11.00000    0.03340    0.05003 =
         0.02270   -0.00367    0.00314    0.00750
AFIX 137
H9A   2    0.035419    0.657013    0.519635    11.00000   -1.50000
H9B   2    0.181211    0.590312    0.506114    11.00000   -1.50000
H9C   2    0.177451    0.750008    0.526113    11.00000   -1.50000
AFIX   0
C10   1    0.324327    0.578006    0.585440    11.00000    0.02656    0.03833 =
         0.02298   -0.00909    0.00126    0.00501
AFIX  23
H10A  2    0.354925    0.475842    0.584292    11.00000   -1.20000
H10B  2    0.378868    0.635567    0.565345    11.00000   -1.20000
AFIX   0
C11   1    0.227409    0.707463    0.637875    11.00000    0.01497    0.02010 =
         0.02058    0.00344    0.00247    0.00011
C12   1    0.053186    0.780168    0.691377    11.00000    0.01873    0.01544 =
         0.01734    0.00066    0.00094    0.00318
C13   1   -0.134151    0.750598    0.731581    11.00000    0.01644    0.03480 =
         0.02505    0.00250    0.00405   -0.00074
AFIX  23
H13A  2   -0.181659    0.824866    0.748497    11.00000   -1.20000
H13B  2   -0.152296    0.654334    0.744124    11.00000   -1.20000
AFIX   0
C14   1   -0.188660    0.756295    0.682605    11.00000    0.01153    0.02844 =
         0.02091    0.00064   -0.00017   -0.00023
C15   1   -0.276428    0.890280    0.671652    11.00000    0.02156    0.03514 =
         0.03079   -0.00044   -0.00135    0.00702
AFIX 137
H15A  2   -0.221803    0.976641    0.680569    11.00000   -1.50000
H15B  2   -0.362565    0.887074    0.687270    11.00000   -1.50000
H15C  2   -0.301616    0.893682    0.640041    11.00000   -1.50000
AFIX   0
C16   1   -0.273088    0.620261    0.670454    11.00000    0.02174    0.03517 =
         0.03061   -0.00191    0.00595   -0.00545
AFIX 137
H16A  2   -0.321752    0.632126    0.641297    11.00000   -1.50000
H16B  2   -0.342691    0.603953    0.691936    11.00000   -1.50000
H16C  2   -0.209145    0.537172    0.670310    11.00000   -1.50000
AFIX   0
C17   1    0.062021    0.960851    0.616074    11.00000    0.01700    0.02251 =
         0.01847    0.00379   -0.00271    0.00051
AFIX  23
H17A  2    0.101518    0.984242    0.587940    11.00000   -1.20000
H17B  2   -0.012926    1.032321    0.620703    11.00000   -1.20000
AFIX   0
C18   1    0.181169    0.976063    0.653823    11.00000    0.01698    0.02100 =
         0.01771   -0.00302   -0.00052    0.00255
AFIX  13
H18   2    0.144117    1.041870    0.676170    11.00000   -1.20000
AFIX   0
C19   1    0.313079    1.045360    0.639317    11.00000    0.01968    0.02138 =
         0.01562    0.00314   -0.00641   -0.00073
C20   1    0.381423    0.992975    0.604033    11.00000    0.01988    0.02589 =
         0.01871    0.00214   -0.00230   -0.00566
AFIX  43
H20   2    0.344368    0.909573    0.589139    11.00000   -1.20000
AFIX   0
C21   1    0.501663    1.057320    0.589586    11.00000    0.01891    0.02719 =
         0.01976    0.00445   -0.00401   -0.00079
AFIX  43
H21   2    0.546248    1.018749    0.565430    11.00000   -1.20000
AFIX   0
C22   1    0.554271    1.178435    0.611256    11.00000    0.02099    0.02119 =
         0.02706    0.00759   -0.00555   -0.00569
C23   1    0.492178    1.234633    0.646958    11.00000    0.03560    0.02317 =
         0.02920    0.00051   -0.00341   -0.00885
AFIX  43
H23   2    0.530873    1.317239    0.661896    11.00000   -1.20000
AFIX   0
C24   1    0.371492    1.167520    0.660599    11.00000    0.03377    0.02488 =
         0.01976   -0.00351   -0.00067   -0.00195
AFIX  43
H24   2    0.327940    1.205880    0.684981    11.00000   -1.20000
AFIX   0
C25   1    0.328649    0.804982    0.718865    11.00000    0.01607    0.02169 =
         0.01572    0.00153    0.00195   -0.00521
C26   1    0.347210    0.917927    0.749283    11.00000    0.02048    0.02459 =
         0.02523    0.00087   -0.00333    0.00065
AFIX  43
H26   2    0.294266    1.004286    0.744326    11.00000   -1.20000
AFIX   0
C27   1    0.439723    0.908161    0.786207    11.00000    0.03698    0.02729 =
         0.02399   -0.00194   -0.00895   -0.00537
AFIX  43
H27   2    0.447341    0.986047    0.806472    11.00000   -1.20000
AFIX   0
C28   1    0.521500    0.785338    0.793852    11.00000    0.02142    0.03530 =
         0.02351    0.00673   -0.00900   -0.00546
AFIX  43
H28   2    0.586784    0.778925    0.818857    11.00000   -1.20000
AFIX   0
C29   1    0.506062    0.672545    0.764359    11.00000    0.02116    0.02689 =
         0.02488    0.00877    0.00048    0.00394
AFIX  43
H29   2    0.560835    0.587275    0.769104    11.00000   -1.20000
AFIX   0
C30   1    0.411546    0.683046    0.728054    11.00000    0.01931    0.02204 =
         0.01982    0.00030    0.00087   -0.00043
AFIX  43
H30   2    0.402576    0.603483    0.708421    11.00000   -1.20000
AFIX   0
N1    4    0.124358    0.693530    0.607573    11.00000    0.01651    0.02477 =
         0.01541   -0.00227   -0.00240   -0.00096
N2    4   -0.050533    0.763801    0.661706    11.00000    0.01213    0.02223 =
         0.01612    0.00116   -0.00108   -0.00031
O1    5    0.344892    0.633944    0.630071    11.00000    0.01750    0.03118 =
         0.02210   -0.00609   -0.00042    0.00544
O2    5    0.016773    0.778665    0.732823    11.00000    0.01633    0.02790 =
         0.01508    0.00214    0.00006    0.00054
HKLF 4

REM  rei271 in P2(1)/n
REM R1 =  0.0583 for    4301 Fo > 4sig(Fo)  and  0.1277 for all    7720 data
REM    338 parameters refined using      0 restraints

END

WGHT      0.0449      0.0000

REM Highest difference peak  0.442,  deepest hole -0.702,  1-sigma level  0.086
Q1    1   0.6675  1.3311  0.6000  11.00000  0.05    0.44
Q2    1   0.2171  0.7409  0.6600  11.00000  0.05    0.41
Q3    1  -0.1156  0.7582  0.6719  11.00000  0.05    0.39
Q4    1   0.6849  1.2390  0.5616  11.00000  0.05    0.38
Q5    1   0.2204  0.4358  0.5195  11.00000  0.05    0.35
;
_shelx_res_checksum              49484
####################################################################### 
# 
# This file contains crystal structure data downloaded from the 
# Cambridge Structural Database (CSD) hosted by the Cambridge 
# Crystallographic Data Centre (CCDC).
# 
# Full information about CCDC data access policies and citation 
# guidelines are available at http://www.ccdc.cam.ac.uk/access/V1 
# 
# Audit and citation data items may have been added by the CCDC. 
# Please retain this information to preserve the provenance of 
# this file and to allow appropriate attribution of the data. 
# 
#######################################################################

data_I
_database_code_depnum_ccdc_archive 'CCDC 1418728'
_audit_update_record             
;
2015-08-14 deposited with the CCDC.
2015-09-23 downloaded from the CCDC.
;
_chemical_name_systematic        ?
_chemical_name_common            ?
_chemical_formula_moiety         ?
_chemical_formula_sum            'C32 H39 B2 N2 O2'
_chemical_formula_iupac          ?
_chemical_formula_weight         505.27

_chemical_melting_point          ?

_space_group_crystal_system      monoclinic
_space_group_name_H-M_alt        'P 1 21/n 1'
_space_group_name_Hall           '-P 2yn'
loop_
_space_group_symop_operation_xyz
'x, y, z'
'-x+1/2, y+1/2, -z+1/2'
'-x, -y, -z'
'x-1/2, -y-1/2, z-1/2'

_cell_length_a                   8.8862(4)
_cell_length_b                   21.9850(11)
_cell_length_c                   14.0495(7)
_cell_angle_alpha                90
_cell_angle_beta                 96.2349(19)
_cell_angle_gamma                90
_cell_volume                     2728.5(2)
_cell_formula_units_Z            4
_cell_measurement_reflns_used    4501
_cell_measurement_theta_min      2.4848
_cell_measurement_theta_max      22.3431
_cell_measurement_temperature    153.(2)

_exptl_crystal_description       block
_exptl_crystal_colour            colourless
_exptl_crystal_size_max          0.300
_exptl_crystal_size_mid          0.220
_exptl_crystal_size_min          0.180
_exptl_crystal_density_diffrn    1.230
_exptl_crystal_density_meas      ?
_exptl_crystal_density_method    'not measured'
_exptl_crystal_F_000             1084

_exptl_absorpt_coefficient_mu    0.075
_exptl_absorpt_correction_type   multi-scan
_exptl_absorpt_process_details   'SADABS V2014/5 (Bruker AXS Inc.)'
_exptl_absorpt_correction_T_min  0.91
_exptl_absorpt_correction_T_max  0.99

_exptl_special_details           
;
;

_diffrn_ambient_temperature      153.(2)

_diffrn_source                   'fine-focus sealed tube'
_diffrn_source_type              ?

_diffrn_radiation_type           MoK\a
_diffrn_radiation_wavelength     0.71073
_diffrn_radiation_monochromator  graphite
_diffrn_measurement_device_type  'CCD area detector'
_diffrn_measurement_method       'phi and omega scans'
_diffrn_detector_area_resol_mean 8.3333
_diffrn_reflns_number            44526
_diffrn_reflns_av_R_equivalents  0.0827
_diffrn_reflns_av_unetI/netI     0.0606
_diffrn_reflns_theta_min         1.73
_diffrn_reflns_theta_max         27.93
_diffrn_reflns_theta_full        27.93
_diffrn_measured_fraction_theta_max 0.999
_diffrn_measured_fraction_theta_full 0.999
_diffrn_reflns_limit_h_min       -10
_diffrn_reflns_limit_h_max       11
_diffrn_reflns_limit_k_min       -28
_diffrn_reflns_limit_k_max       28
_diffrn_reflns_limit_l_min       -18
_diffrn_reflns_limit_l_max       15

_refine_special_details          
;
;

_reflns_number_total             6540
_reflns_number_gt                4342
_reflns_threshold_expression     'I > 2\s(I)'

_refine_ls_structure_factor_coef Fsqd
_refine_ls_matrix_type           full
_refine_ls_R_factor_all          0.0950
_refine_ls_R_factor_gt           0.0502
_refine_ls_wR_factor_gt          0.1347
_refine_ls_wR_factor_ref         0.1777
_refine_ls_goodness_of_fit_ref   1.093
_refine_ls_restrained_S_all      1.093
_refine_ls_number_reflns         6540
_refine_ls_number_parameters     347
_refine_ls_number_restraints     0
_refine_ls_number_constraints    ?
_refine_ls_hydrogen_treatment    constr
_refine_ls_weighting_scheme      calc
_refine_ls_weighting_details     
'w=1/[\s^2^(Fo^2^)+(0.0960P)^2^] where P=(Fo^2^+2Fc^2^)/3'

_atom_sites_solution_hydrogens   geom
_atom_sites_solution_primary     ?
_atom_sites_solution_secondary   ?

_refine_ls_shift/su_max          0.000
_refine_ls_shift/su_mean         0.000
_refine_diff_density_max         0.456
_refine_diff_density_min         -0.504
_refine_ls_extinction_method     none
_refine_ls_extinction_coef       ?

loop_
_atom_type_symbol
_atom_type_description
_atom_type_scat_dispersion_real
_atom_type_scat_dispersion_imag
_atom_type_scat_source
C C 0.0033 0.0016 'International Tables Vol C Tables 4.2.6.8 and 6.1.1.4'
H H 0.0000 0.0000 'International Tables Vol C Tables 4.2.6.8 and 6.1.1.4'
B B 0.0013 0.0007 'International Tables Vol C Tables 4.2.6.8 and 6.1.1.4'
N N 0.0061 0.0033 'International Tables Vol C Tables 4.2.6.8 and 6.1.1.4'
O O 0.0106 0.0060 'International Tables Vol C Tables 4.2.6.8 and 6.1.1.4'

_computing_data_collection       'APEX2 (Bruker AXS Inc., 2014)'
_computing_cell_refinement       'SAINT V8.34A (Bruker AXS Inc., 2013)'
_computing_data_reduction        'SAINT V8.34A (Bruker AXS Inc., 2013)'
_computing_structure_solution    'SHELXT (Bruker AXS Inc., 2014)'
_computing_structure_refinement  'SHELXL-2014/7 (Sheldrick, 2014)'
_computing_molecular_graphics    'XP (Bruker AXS Inc., 2014)'
_computing_publication_material  'APEX2 (Bruker AXS Inc., 2014)'

loop_
_atom_site_type_symbol
_atom_site_label
_atom_site_fract_x
_atom_site_fract_y
_atom_site_fract_z
_atom_site_U_iso_or_equiv
_atom_site_adp_type
_atom_site_calc_flag
_atom_site_refinement_flags_adp
_atom_site_refinement_flags_occupancy
_atom_site_refinement_flags_posn
_atom_site_occupancy
_atom_site_disorder_assembly
_atom_site_disorder_group
B B1 -0.0676(2) 0.20189(9) 0.01667(15) 0.0160(4) Uani d . . . 1 . .
B B2 0.1420(2) 0.11966(9) 0.10585(15) 0.0171(4) Uani d . . . 1 . .
C C1 0.1860(2) 0.19028(9) 0.10315(13) 0.0161(4) Uani d . . . 1 . .
C C2 0.3280(2) 0.27499(9) 0.09873(17) 0.0276(5) Uani d . . . 1 . .
H H2A 0.3925 0.2789 0.0459 0.033 Uiso calc U . R 1 . .
H H2B 0.3688 0.3018 0.152 0.033 Uiso calc U . R 1 . .
C C3 0.1632(2) 0.29226(8) 0.06409(14) 0.0204(4) Uani d . . . 1 . .
C C4 0.1041(3) 0.33698(10) 0.13443(17) 0.0311(5) Uani d . . . 1 . .
H H4A 0.0044 0.352 0.1081 0.047 Uiso calc U . R 1 . .
H H4B 0.1745 0.3713 0.1448 0.047 Uiso calc U . R 1 . .
H H4C 0.0957 0.3164 0.1955 0.047 Uiso calc U . R 1 . .
C C5 0.1492(3) 0.31913(10) -0.03617(15) 0.0301(5) Uani d . . . 1 . .
H H5A 0.1885 0.2901 -0.0802 0.045 Uiso calc U . R 1 . .
H H5B 0.2074 0.357 -0.0357 0.045 Uiso calc U . R 1 . .
H H5C 0.0425 0.3276 -0.0572 0.045 Uiso calc U . R 1 . .
C C6 -0.0233(2) 0.12270(8) 0.14012(13) 0.0174(4) Uani d . . . 1 . .
C C7 -0.2383(2) 0.09260(11) 0.1968(2) 0.0387(6) Uani d . . . 1 . .
H H7A -0.267 0.0993 0.2622 0.046 Uiso calc U . R 1 . .
H H7B -0.2946 0.0569 0.1686 0.046 Uiso calc U . R 1 . .
C C8 -0.2748(2) 0.14928(9) 0.13445(14) 0.0199(4) Uani d . . . 1 . .
C C9 -0.3926(2) 0.13558(12) 0.05137(16) 0.0338(5) Uani d . . . 1 . .
H H9A -0.4129 0.1724 0.0127 0.051 Uiso calc U . R 1 . .
H H9B -0.4862 0.122 0.0758 0.051 Uiso calc U . R 1 . .
H H9C -0.3551 0.1035 0.0117 0.051 Uiso calc U . R 1 . .
C C10 -0.3216(2) 0.20098(10) 0.19709(15) 0.0260(5) Uani d . . . 1 . .
H H10A -0.2386 0.2101 0.2468 0.039 Uiso calc U . R 1 . .
H H10B -0.4114 0.1889 0.2272 0.039 Uiso calc U . R 1 . .
H H10C -0.345 0.2372 0.1576 0.039 Uiso calc U . R 1 . .
C C11 -0.1939(2) 0.25059(8) -0.02502(14) 0.0186(4) Uani d . . . 1 . .
C C12 -0.2420(2) 0.29959(9) 0.02820(15) 0.0216(4) Uani d . . . 1 . .
H H12 -0.1961 0.3054 0.0918 0.026 Uiso calc U . R 1 . .
C C13 -0.3535(2) 0.33976(9) -0.00824(16) 0.0263(5) Uani d . . . 1 . .
H H13 -0.381 0.3729 0.0296 0.032 Uiso calc U . R 1 . .
C C14 -0.4254(2) 0.33156(10) -0.10026(16) 0.0280(5) Uani d . . . 1 . .
H H14 -0.5023 0.3589 -0.1257 0.034 Uiso calc U . R 1 . .
C C15 -0.3834(2) 0.28327(10) -0.15414(15) 0.0273(5) Uani d . . . 1 . .
H H15 -0.4331 0.2767 -0.2166 0.033 Uiso calc U . R 1 . .
C C16 -0.2686(2) 0.24416(9) -0.11745(14) 0.0226(4) Uani d . . . 1 . .
H H16 -0.2397 0.2119 -0.1566 0.027 Uiso calc U . R 1 . .
C C17 0.2583(2) 0.07452(8) 0.16729(14) 0.0184(4) Uani d . . . 1 . .
C C18 0.2811(2) 0.01481(9) 0.13815(15) 0.0260(5) Uani d . . . 1 . .
H H18 0.2295 0.0012 0.0793 0.031 Uiso calc U . R 1 . .
C C19 0.3765(3) -0.02548(10) 0.19210(17) 0.0308(5) Uani d . . . 1 . .
H H19 0.3896 -0.0657 0.1695 0.037 Uiso calc U . R 1 . .
C C20 0.4523(2) -0.00722(10) 0.27842(16) 0.0280(5) Uani d . . . 1 . .
H H20 0.5175 -0.0345 0.3156 0.034 Uiso calc U . R 1 . .
C C21 0.4315(2) 0.05156(10) 0.30985(15) 0.0264(5) Uani d . . . 1 . .
H H21 0.4824 0.0647 0.3693 0.032 Uiso calc U . R 1 . .
C C22 0.3371(2) 0.09150(9) 0.25522(14) 0.0223(4) Uani d . . . 1 . .
H H22 0.3253 0.1317 0.2781 0.027 Uiso calc U . R 1 . .
C C23 -0.0198(2) 0.15034(8) -0.05916(13) 0.0177(4) Uani d . . . 1 . .
H H23 -0.1144 0.1288 -0.0855 0.021 Uiso calc U . R 1 . .
C C24 0.0906(2) 0.10139(8) -0.00922(13) 0.0178(4) Uani d . . . 1 . .
H H24 0.0357 0.0617 -0.0107 0.021 Uiso calc U . R 1 . .
C C25 0.2162(2) 0.09651(9) -0.07706(14) 0.0214(4) Uani d . . . 1 . .
H H25 0.3122 0.0771 -0.048 0.026 Uiso calc U . R 1 . .
C C26 0.2332(2) 0.16269(9) -0.10958(14) 0.0234(4) Uani d . . . 1 . .
H H26A 0.2999 0.1667 -0.1613 0.028 Uiso calc U . R 1 . .
H H26B 0.2671 0.1904 -0.056 0.028 Uiso calc U . R 1 . .
C C27 0.0642(2) 0.17036(9) -0.14567(13) 0.0211(4) Uani d . . . 1 . .
H H27 0.0358 0.2117 -0.1714 0.025 Uiso calc U . R 1 . .
C C28 0.0469(2) 0.11885(9) -0.22075(15) 0.0263(5) Uani d . . . 1 . .
H H28A 0.0844 0.1317 -0.2815 0.032 Uiso calc U . R 1 . .
H H28B -0.06 0.1058 -0.2339 0.032 Uiso calc U . R 1 . .
C C29 0.1470(2) 0.06731(9) -0.17138(15) 0.0271(5) Uani d . . . 1 . .
H H29A 0.0851 0.0313 -0.1589 0.032 Uiso calc U . R 1 . .
H H29B 0.2269 0.0549 -0.2113 0.032 Uiso calc U . R 1 . .
C C30 1.0435(4) 0.00069(12) 0.40853(19) 0.0531(8) Uani d . . . 1 . .
H H30 1.0736 0.0013 0.3457 0.064 Uiso calc U . R 1 . .
C C31 0.8942(4) 0.00763(12) 0.4224(2) 0.0544(8) Uani d . . . 1 . .
H H31 0.8203 0.0128 0.3689 0.065 Uiso calc U . R 1 . .
C C32 0.8509(4) 0.00712(12) 0.5135(2) 0.0533(7) Uani d . . . 1 . .
H H32 0.7472 0.0122 0.5225 0.064 Uiso calc U . R 1 . .
N N1 0.08903(17) 0.23069(7) 0.06585(11) 0.0158(3) Uani d . . . 1 . .
N N2 -0.12228(16) 0.16133(7) 0.10183(11) 0.0172(3) Uani d . . . 1 . .
O O1 0.32400(14) 0.21229(6) 0.13083(10) 0.0212(3) Uani d . . . 1 . .
O O2 -0.07673(14) 0.08268(6) 0.19991(10) 0.0215(3) Uani d . . . 1 . .

loop_
_atom_site_aniso_label
_atom_site_aniso_U_11
_atom_site_aniso_U_22
_atom_site_aniso_U_33
_atom_site_aniso_U_12
_atom_site_aniso_U_13
_atom_site_aniso_U_23
B1 0.0151(10) 0.0153(10) 0.0173(11) -0.0016(8) 0.0007(8) -0.0017(8)
B2 0.0160(10) 0.0166(10) 0.0185(11) 0.0017(8) 0.0011(8) -0.0005(8)
C1 0.0146(9) 0.0201(9) 0.0141(9) 0.0002(7) 0.0037(7) -0.0006(7)
C2 0.0237(11) 0.0202(10) 0.0379(13) -0.0063(8) -0.0005(9) 0.0047(9)
C3 0.0209(10) 0.0161(9) 0.0240(10) -0.0039(8) 0.0016(8) 0.0006(8)
C4 0.0339(12) 0.0223(11) 0.0373(13) -0.0050(9) 0.0042(10) -0.0106(9)
C5 0.0360(12) 0.0247(11) 0.0290(12) -0.0087(9) 0.0006(9) 0.0088(9)
C6 0.0205(10) 0.0149(9) 0.0166(9) -0.0014(7) 0.0017(7) -0.0015(7)
C7 0.0207(11) 0.0325(13) 0.0654(17) 0.0048(9) 0.0172(11) 0.0210(12)
C8 0.0144(9) 0.0213(10) 0.0252(10) -0.0004(8) 0.0070(8) 0.0010(8)
C9 0.0234(11) 0.0502(15) 0.0281(12) -0.0115(10) 0.0037(9) -0.0125(10)
C10 0.0230(11) 0.0321(12) 0.0241(11) -0.0015(9) 0.0086(8) -0.0033(9)
C11 0.0171(9) 0.0175(9) 0.0215(10) -0.0009(7) 0.0033(8) 0.0021(7)
C12 0.0202(10) 0.0213(10) 0.0232(10) 0.0000(8) 0.0024(8) 0.0020(8)
C13 0.0267(11) 0.0186(10) 0.0354(12) 0.0044(8) 0.0114(9) 0.0030(9)
C14 0.0237(11) 0.0284(11) 0.0330(12) 0.0095(9) 0.0077(9) 0.0132(9)
C15 0.0235(11) 0.0341(12) 0.0236(11) 0.0055(9) -0.0003(8) 0.0070(9)
C16 0.0215(10) 0.0245(11) 0.0217(10) 0.0037(8) 0.0018(8) 0.0020(8)
C17 0.0155(9) 0.0189(10) 0.0214(10) -0.0002(7) 0.0048(7) 0.0033(8)
C18 0.0294(11) 0.0215(10) 0.0257(11) 0.0039(9) -0.0025(9) 0.0003(8)
C19 0.0373(12) 0.0170(10) 0.0372(13) 0.0047(9) 0.0001(10) 0.0007(9)
C20 0.0240(11) 0.0249(11) 0.0342(12) 0.0038(9) -0.0006(9) 0.0107(9)
C21 0.0246(11) 0.0296(11) 0.0241(11) -0.0030(9) -0.0012(8) 0.0056(9)
C22 0.0207(10) 0.0212(10) 0.0251(11) 0.0004(8) 0.0031(8) 0.0024(8)
C23 0.0172(9) 0.0169(9) 0.0186(10) 0.0002(7) -0.0002(7) -0.0003(7)
C24 0.0185(10) 0.0155(9) 0.0191(10) 0.0006(7) 0.0001(7) -0.0006(7)
C25 0.0202(10) 0.0225(10) 0.0214(10) 0.0058(8) 0.0019(8) -0.0015(8)
C26 0.0234(10) 0.0261(11) 0.0217(10) 0.0008(8) 0.0079(8) -0.0021(8)
C27 0.0258(10) 0.0195(10) 0.0182(10) 0.0034(8) 0.0032(8) 0.0008(8)
C28 0.0320(12) 0.0281(11) 0.0185(10) 0.0052(9) 0.0015(8) -0.0040(8)
C29 0.0334(12) 0.0245(11) 0.0234(11) 0.0077(9) 0.0035(9) -0.0064(8)
C30 0.105(3) 0.0284(13) 0.0268(14) -0.0057(15) 0.0098(15) 0.0013(11)
C31 0.090(2) 0.0330(14) 0.0349(15) -0.0073(15) -0.0163(15) 0.0091(11)
C32 0.075(2) 0.0305(14) 0.0549(19) 0.0014(14) 0.0068(16) 0.0049(13)
N1 0.0177(8) 0.0125(7) 0.0173(8) -0.0005(6) 0.0023(6) -0.0004(6)
N2 0.0147(8) 0.0164(8) 0.0211(8) 0.0006(6) 0.0043(6) -0.0009(6)
O1 0.0161(7) 0.0192(7) 0.0276(8) -0.0015(5) -0.0001(6) 0.0027(6)
O2 0.0187(7) 0.0206(7) 0.0260(8) 0.0008(5) 0.0065(6) 0.0068(6)

_geom_special_details            
;
All esds (except the esd in the dihedral angle between two l.s. planes)
are estimated using the full covariance matrix.  The cell esds are taken
into account individually in the estimation of esds in distances, angles
and torsion angles; correlations between esds in cell parameters are only
used when they are defined by crystal symmetry.  An approximate (isotropic)
treatment of cell esds is used for estimating esds involving l.s. planes.
;

loop_
_geom_bond_atom_site_label_1
_geom_bond_atom_site_label_2
_geom_bond_site_symmetry_2
_geom_bond_distance
_geom_bond_publ_flag
B1 N2 . 1.609(3) ?
B1 N1 . 1.614(2) ?
B1 C11 . 1.615(3) ?
B1 C23 . 1.643(3) ?
B2 C6 . 1.596(3) ?
B2 C1 . 1.603(3) ?
B2 C17 . 1.613(3) ?
B2 C24 . 1.680(3) ?
C1 N1 . 1.307(2) ?
C1 O1 . 1.336(2) ?
C2 O1 . 1.452(2) ?
C2 C3 . 1.539(3) ?
C3 N1 . 1.507(2) ?
C3 C5 . 1.520(3) ?
C3 C4 . 1.527(3) ?
C6 N2 . 1.297(2) ?
C6 O2 . 1.338(2) ?
C7 O2 . 1.448(3) ?
C7 C8 . 1.537(3) ?
C8 N2 . 1.501(2) ?
C8 C9 . 1.511(3) ?
C8 C10 . 1.523(3) ?
C11 C16 . 1.400(3) ?
C11 C12 . 1.404(3) ?
C12 C13 . 1.383(3) ?
C13 C14 . 1.390(3) ?
C14 C15 . 1.379(3) ?
C15 C16 . 1.390(3) ?
C17 C18 . 1.397(3) ?
C17 C22 . 1.403(3) ?
C18 C19 . 1.392(3) ?
C19 C20 . 1.381(3) ?
C20 C21 . 1.385(3) ?
C21 C22 . 1.387(3) ?
C23 C27 . 1.557(3) ?
C23 C24 . 1.569(2) ?
C24 C25 . 1.548(3) ?
C25 C26 . 1.537(3) ?
C25 C29 . 1.539(3) ?
C26 C27 . 1.542(3) ?
C27 C28 . 1.544(3) ?
C28 C29 . 1.556(3) ?
C30 C31 . 1.370(5) ?
C30 C32 3_756 1.374(4) ?
C31 C32 . 1.376(4) ?
C32 C30 3_756 1.374(4) ?

loop_
_geom_angle_atom_site_label_1
_geom_angle_atom_site_label_2
_geom_angle_atom_site_label_3
_geom_angle_site_symmetry_1
_geom_angle_site_symmetry_3
_geom_angle
_geom_angle_publ_flag
N2 B1 N1 . . 102.42(14) ?
N2 B1 C11 . . 112.50(15) ?
N1 B1 C11 . . 115.36(15) ?
N2 B1 C23 . . 102.72(14) ?
N1 B1 C23 . . 106.06(14) ?
C11 B1 C23 . . 116.16(16) ?
C6 B2 C1 . . 101.62(14) ?
C6 B2 C17 . . 114.91(16) ?
C1 B2 C17 . . 117.70(16) ?
C6 B2 C24 . . 97.90(14) ?
C1 B2 C24 . . 104.50(15) ?
C17 B2 C24 . . 117.33(15) ?
N1 C1 O1 . . 114.51(16) ?
N1 C1 B2 . . 121.07(16) ?
O1 C1 B2 . . 124.22(16) ?
O1 C2 C3 . . 106.14(15) ?
N1 C3 C5 . . 111.86(16) ?
N1 C3 C4 . . 112.71(16) ?
C5 C3 C4 . . 110.48(17) ?
N1 C3 C2 . . 100.14(14) ?
C5 C3 C2 . . 111.62(17) ?
C4 C3 C2 . . 109.65(17) ?
N2 C6 O2 . . 114.83(16) ?
N2 C6 B2 . . 120.48(16) ?
O2 C6 B2 . . 124.24(16) ?
O2 C7 C8 . . 106.62(16) ?
N2 C8 C9 . . 111.85(16) ?
N2 C8 C10 . . 110.92(15) ?
C9 C8 C10 . . 112.67(17) ?
N2 C8 C7 . . 100.12(15) ?
C9 C8 C7 . . 111.35(19) ?
C10 C8 C7 . . 109.24(18) ?
C16 C11 C12 . . 115.51(17) ?
C16 C11 B1 . . 120.68(17) ?
C12 C11 B1 . . 123.74(17) ?
C13 C12 C11 . . 122.66(19) ?
C12 C13 C14 . . 119.99(19) ?
C15 C14 C13 . . 119.08(19) ?
C14 C15 C16 . . 120.3(2) ?
C15 C16 C11 . . 122.44(19) ?
C18 C17 C22 . . 115.71(18) ?
C18 C17 B2 . . 121.75(17) ?
C22 C17 B2 . . 122.47(17) ?
C19 C18 C17 . . 122.53(19) ?
C20 C19 C18 . . 120.2(2) ?
C19 C20 C21 . . 118.83(19) ?
C20 C21 C22 . . 120.5(2) ?
C21 C22 C17 . . 122.21(19) ?
C27 C23 C24 . . 102.34(14) ?
C27 C23 B1 . . 119.39(15) ?
C24 C23 B1 . . 112.10(15) ?
C25 C24 C23 . . 103.28(15) ?
C25 C24 B2 . . 118.05(15) ?
C23 C24 B2 . . 110.96(15) ?
C26 C25 C29 . . 100.47(16) ?
C26 C25 C24 . . 102.59(15) ?
C29 C25 C24 . . 108.15(16) ?
C25 C26 C27 . . 94.46(15) ?
C26 C27 C28 . . 99.52(15) ?
C26 C27 C23 . . 104.16(15) ?
C28 C27 C23 . . 107.79(16) ?
C27 C28 C29 . . 102.70(16) ?
C25 C29 C28 . . 103.64(16) ?
C31 C30 C32 . 3_756 119.3(3) ?
C30 C31 C32 . . 120.3(3) ?
C30 C32 C31 3_756 . 120.4(3) ?
C1 N1 C3 . . 110.27(15) ?
C1 N1 B1 . . 113.91(15) ?
C3 N1 B1 . . 134.71(15) ?
C6 N2 C8 . . 110.61(15) ?
C6 N2 B1 . . 115.16(15) ?
C8 N2 B1 . . 132.91(15) ?
C1 O1 C2 . . 107.81(14) ?
C6 O2 C7 . . 107.48(15) ?

_shelx_res_file                  
;
rei261.res created by SHELXL-2014/7


TITL rei261 in P2(1)/n
CELL 0.71073   8.88620  21.98500  14.04950  90.0000  96.2349  90.0000
ZERR    4.00   0.00040   0.00110   0.00070   0.0000   0.0019   0.0000
LATT  1
SYMM 0.5-X, 0.5+Y, 0.5-Z
SFAC C  H  B  N  O
UNIT 128 156 8 8 8
L.S. 4
acta
BOND
FMAP 2
PLAN 5
SIZE 0.18 0.22 0.30
TEMP -120
WGHT    0.096000
FVAR       0.17444
B1    3   -0.067553    0.201888    0.016668    11.00000    0.01514    0.01534 =
         0.01733   -0.00167    0.00074   -0.00159
B2    3    0.142021    0.119658    0.105848    11.00000    0.01596    0.01656 =
         0.01850   -0.00049    0.00112    0.00168
C1    1    0.186011    0.190281    0.103151    11.00000    0.01464    0.02009 =
         0.01413   -0.00055    0.00366    0.00025
C2    1    0.327962    0.274992    0.098732    11.00000    0.02370    0.02022 =
         0.03790    0.00467   -0.00054   -0.00632
AFIX  23
H2A   2    0.392513    0.278874    0.045885    11.00000   -1.20000
H2B   2    0.368840    0.301819    0.151964    11.00000   -1.20000
AFIX   0
C3    1    0.163214    0.292257    0.064094    11.00000    0.02086    0.01611 =
         0.02398    0.00060    0.00156   -0.00394
C4    1    0.104137    0.336984    0.134432    11.00000    0.03390    0.02230 =
         0.03731   -0.01059    0.00416   -0.00496
AFIX 137
H4A   2    0.004357    0.351991    0.108130    11.00000   -1.50000
H4B   2    0.174459    0.371277    0.144822    11.00000   -1.50000
H4C   2    0.095681    0.316389    0.195484    11.00000   -1.50000
AFIX   0
C5    1    0.149163    0.319135   -0.036167    11.00000    0.03600    0.02469 =
         0.02896    0.00876    0.00065   -0.00866
AFIX 137
H5A   2    0.188528    0.290100   -0.080246    11.00000   -1.50000
H5B   2    0.207431    0.357001   -0.035661    11.00000   -1.50000
H5C   2    0.042470    0.327631   -0.057232    11.00000   -1.50000
AFIX   0
C6    1   -0.023294    0.122695    0.140119    11.00000    0.02051    0.01492 =
         0.01659   -0.00154    0.00169   -0.00143
C7    1   -0.238313    0.092600    0.196815    11.00000    0.02074    0.03252 =
         0.06544    0.02098    0.01716    0.00478
AFIX  23
H7A   2   -0.266975    0.099285    0.262160    11.00000   -1.20000
H7B   2   -0.294575    0.056893    0.168618    11.00000   -1.20000
AFIX   0
C8    1   -0.274784    0.149279    0.134454    11.00000    0.01441    0.02132 =
         0.02515    0.00098    0.00699   -0.00042
C9    1   -0.392606    0.135577    0.051368    11.00000    0.02335    0.05023 =
         0.02812   -0.01254    0.00366   -0.01150
AFIX 137
H9A   2   -0.412882    0.172383    0.012749    11.00000   -1.50000
H9B   2   -0.486193    0.122001    0.075790    11.00000   -1.50000
H9C   2   -0.355144    0.103461    0.011690    11.00000   -1.50000
AFIX   0
C10   1   -0.321586    0.200976    0.197087    11.00000    0.02297    0.03215 =
         0.02411   -0.00335    0.00860   -0.00149
AFIX 137
H10A  2   -0.238550    0.210142    0.246769    11.00000   -1.50000
H10B  2   -0.411374    0.188865    0.227242    11.00000   -1.50000
H10C  2   -0.344954    0.237192    0.157563    11.00000   -1.50000
AFIX   0
C11   1   -0.193937    0.250594   -0.025024    11.00000    0.01708    0.01748 =
         0.02146    0.00213    0.00328   -0.00085
C12   1   -0.242019    0.299595    0.028204    11.00000    0.02021    0.02132 =
         0.02322    0.00203    0.00236    0.00003
AFIX  43
H12   2   -0.196115    0.305397    0.091828    11.00000   -1.20000
AFIX   0
C13   1   -0.353504    0.339755   -0.008244    11.00000    0.02666    0.01864 =
         0.03535    0.00298    0.01137    0.00444
AFIX  43
H13   2   -0.380961    0.372933    0.029603    11.00000   -1.20000
AFIX   0
C14   1   -0.425364    0.331562   -0.100260    11.00000    0.02371    0.02845 =
         0.03300    0.01323    0.00771    0.00951
AFIX  43
H14   2   -0.502341    0.358861   -0.125669    11.00000   -1.20000
AFIX   0
C15   1   -0.383378    0.283269   -0.154141    11.00000    0.02348    0.03412 =
         0.02365    0.00702   -0.00031    0.00552
AFIX  43
H15   2   -0.433140    0.276697   -0.216614    11.00000   -1.20000
AFIX   0
C16   1   -0.268565    0.244161   -0.117452    11.00000    0.02149    0.02453 =
         0.02169    0.00196    0.00180    0.00373
AFIX  43
H16   2   -0.239670    0.211867   -0.156557    11.00000   -1.20000
AFIX   0
C17   1    0.258281    0.074524    0.167289    11.00000    0.01550    0.01886 =
         0.02136    0.00333    0.00483   -0.00016
C18   1    0.281099    0.014808    0.138152    11.00000    0.02944    0.02150 =
         0.02572    0.00025   -0.00248    0.00388
AFIX  43
H18   2    0.229526    0.001150    0.079257    11.00000   -1.20000
AFIX   0
C19   1    0.376532   -0.025483    0.192104    11.00000    0.03731    0.01704 =
         0.03723    0.00072    0.00013    0.00466
AFIX  43
H19   2    0.389574   -0.065654    0.169476    11.00000   -1.20000
AFIX   0
C20   1    0.452297   -0.007222    0.278425    11.00000    0.02405    0.02487 =
         0.03425    0.01073   -0.00063    0.00380
AFIX  43
H20   2    0.517498   -0.034516    0.315575    11.00000   -1.20000
AFIX   0
C21   1    0.431539    0.051563    0.309848    11.00000    0.02459    0.02963 =
         0.02413    0.00562   -0.00122   -0.00302
AFIX  43
H21   2    0.482387    0.064656    0.369290    11.00000   -1.20000
AFIX   0
C22   1    0.337070    0.091498    0.255218    11.00000    0.02070    0.02119 =
         0.02506    0.00237    0.00314    0.00039
AFIX  43
H22   2    0.325347    0.131690    0.278127    11.00000   -1.20000
AFIX   0
C23   1   -0.019754    0.150340   -0.059158    11.00000    0.01722    0.01685 =
         0.01856   -0.00033   -0.00017    0.00021
AFIX  13
H23   2   -0.114359    0.128804   -0.085461    11.00000   -1.20000
AFIX   0
C24   1    0.090636    0.101392   -0.009216    11.00000    0.01848    0.01555 =
         0.01907   -0.00058    0.00007    0.00055
AFIX  13
H24   2    0.035684    0.061653   -0.010684    11.00000   -1.20000
AFIX   0
C25   1    0.216224    0.096506   -0.077057    11.00000    0.02022    0.02254 =
         0.02137   -0.00146    0.00190    0.00575
AFIX  13
H25   2    0.312192    0.077135   -0.047961    11.00000   -1.20000
AFIX   0
C26   1    0.233208    0.162692   -0.109584    11.00000    0.02341    0.02612 =
         0.02174   -0.00209    0.00788    0.00077
AFIX  23
H26A  2    0.299862    0.166693   -0.161307    11.00000   -1.20000
H26B  2    0.267133    0.190413   -0.055984    11.00000   -1.20000
AFIX   0
C27   1    0.064174    0.170365   -0.145670    11.00000    0.02579    0.01949 =
         0.01824    0.00084    0.00316    0.00340
AFIX  13
H27   2    0.035846    0.211686   -0.171448    11.00000   -1.20000
AFIX   0
C28   1    0.046910    0.118851   -0.220754    11.00000    0.03196    0.02809 =
         0.01853   -0.00402    0.00147    0.00517
AFIX  23
H28A  2    0.084398    0.131681   -0.281478    11.00000   -1.20000
H28B  2   -0.059952    0.105793   -0.233872    11.00000   -1.20000
AFIX   0
C29   1    0.147004    0.067312   -0.171376    11.00000    0.03337    0.02452 =
         0.02338   -0.00643    0.00347    0.00769
AFIX  23
H29A  2    0.085091    0.031327   -0.158925    11.00000   -1.20000
H29B  2    0.226902    0.054870   -0.211303    11.00000   -1.20000
AFIX   0
C30   1    1.043493    0.000690    0.408527    11.00000    0.10479    0.02838 =
         0.02681    0.00130    0.00980   -0.00569
AFIX  43
H30   2    1.073629    0.001271    0.345694    11.00000   -1.20000
AFIX   0
C31   1    0.894243    0.007626    0.422393    11.00000    0.09017    0.03303 =
         0.03490    0.00914   -0.01626   -0.00732
AFIX  43
H31   2    0.820333    0.012813    0.368873    11.00000   -1.20000
AFIX   0
C32   1    0.850862    0.007116    0.513466    11.00000    0.07458    0.03052 =
         0.05485    0.00491    0.00676    0.00140
AFIX  43
H32   2    0.747191    0.012191    0.522480    11.00000   -1.20000
AFIX   0
N1    4    0.089033    0.230685    0.065853    11.00000    0.01767    0.01254 =
         0.01732   -0.00040    0.00226   -0.00053
N2    4   -0.122285    0.161332    0.101826    11.00000    0.01468    0.01635 =
         0.02109   -0.00091    0.00425    0.00065
O1    5    0.324005    0.212287    0.130827    11.00000    0.01612    0.01922 =
         0.02762    0.00269   -0.00006   -0.00152
O2    5   -0.076727    0.082684    0.199908    11.00000    0.01870    0.02060 =
         0.02601    0.00678    0.00652    0.00079
HKLF 4

REM  rei261 in P2(1)/n
REM R1 =  0.0502 for    4342 Fo > 4sig(Fo)  and  0.0950 for all    6540 data
REM    347 parameters refined using      0 restraints

END

WGHT      0.0955      0.0000

REM Highest difference peak  0.456,  deepest hole -0.504,  1-sigma level  0.149
Q1    1   0.5749 -0.0427  0.3026  11.00000  0.05    0.46
Q2    1   0.5111 -0.1070  0.1803  11.00000  0.05    0.40
Q3    1   0.4412 -0.0154  0.2224  11.00000  0.05    0.39
Q4    1   0.4861 -0.0319  0.3437  11.00000  0.05    0.39
Q5    1   0.5548 -0.1128  0.2585  11.00000  0.05    0.38
;
_shelx_res_checksum              55480
